# Supplementary material for: Integrating Clinical Signs at Presentation and Clinician's Non-analytical Reasoning in Prediction Models for Serious Bacterial Infection in Febrile Children Presenting to Emergency Department
Source: Front Pediatr. 2022 Apr 25;10:786795. doi: 10.3389/fped.2022.786795 (PMC9082163; doi:10.3389/fped.2022.786795)
Supplement: Supplementary file 5 [file Data_Sheet_5.xlsx]

## Sheet: CCUH
No	SBI	Age (months)	Sex	duration of symptoms, days	Duration of fever, days	date seen at ED	Highest body temperature	Body temperature on admission	HR on admission	Tachycardia	Respiratory rate (triage)	SaO2	Systolic blood pressure	CRT	GCS	Triage category	Previously on antibiotics	Comorbidities	Type of comorbidities	Medication	Medication increasing infection risk	YOS	Toxic appearance	Drowsiness	Lethargy	Irritability	Grunting	Excessive crying	Reduced appetite	Refusal of food	Refusal to drink	Decreased urine output	Decreased skin turgor	Cyanosis	Tachypnoea	Abnormal lung sounds	Reduced breathing sounds	Shortness of breath	Chest retractions	Poor peripheral circulation	Meningeal signs	Petechiae	Seizures	Hypotension	Loss of conscious ness	Hypothermia	CRP (on admission)	CRP (highest)	Leu*10^3/mcl
1	0	18	0	7	2	30.10.2017.	39.5	37.1	92	0	32	100	106	1	15	3	0	0	0	0	0	6	0	0	0	0	0	0	1	0	1	1	0	0	0	0	0	0	0	0	0	0	0	0	0	0	20.66	20.66	11.14
2	0	34	1	0	0	31.10.2017.	40	38.5	144	0	29	98		1	15	4	0	0	0	0	0	20	1	0	0	0	1	0	0	1	0	0	1	0	0	0	0	0	0	0	0	0	0	0	0	0	7	7.62	12.4
3	0	25	0	0	0	31.10.2017.		38.2	130	0	30	96		2	15	3	0	0	0	0	0	12	0	0	0	0	0	0	0	0	0	0	0	0	1	0	0	1	1	0	0	0	0	0	0	0	6.08	6.08	13.11
4	0	102	0	3	3	03.11.17.	39	36.7	98	0	23	99		2	15		0	0	0	0	0	6	0	0	0	0	0	0	1	0	0	1	0	0	0	0	0	0	0	0	0	0	0	0	0	0	120	120	18.9
5	0	10	0	0	0	03.11.17.		37.4	134	0	29	97		2	15	3	0	0	0	0	0	6	0	0	0	0	0	0	1	0	1	1	1	0	0	0	0	0	0	0	0	0	0	0	0	0	3.96	3.96	5.96
6	1	101	0	0	0	15.11.17.	40	38.1	118	1	20	99			15	3	0	0	0	0	0	18	1	0	0	0	0	0	1	0	0	0	0	0	0	0	0	0	0	0	0	0	0	0	0	0	76.48	76.48	29.95
7	1	2	1	5	2	15.11.17.	38	37.3	132	0	38	99				2	0	0	0	0	0	6	0	0	0	0	0	0	0	0	0	0	0	0	0	0	0	0	0	0	0	0	0	0	0	0	137	137	19.35
8	0	26	0	5	5	15.11.17.	39.3	36.5	100	0	27			2	15	4	1	0	0	0	0	8	0	0	0	0	0	0	1	0	0	0	1	0	0	0	0	0	0	0	0	0	0	0	0	0	5.52	5.52	8.18
9	0	110	1	0	0	27.11.17.	38.6	38.6	98	0	20	99		3	15	2	0	0	0	0	0	10	0	0	0	0	0	0	1	1	1	0	0	0	0	0	0	0	0	0	0	0	0	0	0	0	29.7	29.7	17.26
10	0	7	0	3	3	27.11.17.	39.9	38.4	159	0	55	97		1	15	3	0	1	14	0	0	6	0	0	0	0	0	0	1	0	0	0	1	0	0	0	0	0	0	0	0	0	0	0	0	0	2.83	2.83	7.25
11	0	7	0	5	3	27.11.12.	39	38.2	139	0	53	96		1	15	4	0	0	0	0	0	8	0	0	0	0	0	0	1	0	0	1	0	0	0	0	0	0	0	0	0	0	0	0	0	0	67.03	67.03	10.59
12	0	18	1	6	4	2017-11-28	38.8	37.1	147	0	28	97		2	15	3	0	0	0	0	0	18	0	1	0	0	0	1	1	1	1	1	1	0	0	1	0	0	0	0	0	0	0	0	0	0	5.06	5.06	10.78
13	0	164	1	3	3	2017-11-29	40	36.6	105	0	22	98			15	3	0	0	0	0	0	6	1	1	0	0	0	0	1	1	1	0	0	0	0	0	0	0	0	0	0	0	0	0	0	0	251.51	251.51	18.37
14	0	24	0	0	0	2017-11-29		37.7	128	0	24	99				2	0	0	0	0	0	6	0	1	0	0	0	0	0	0	0	0	0	0	0	0	0	0	0	0	0	0	0	0	0	0	9.85	9.85	14.07
15	1	27	0	7	7	2017-11-30	39.9	38.4	152	1	32	97				3	0	0	0	0	0	9	0	0	0	0	0	0	1	0	0	1	0	0	0	0	0	0	0	0	0	0	0	0	0	0	14.85	14.85	17.59
16	0	27	1	4	4	2017-11-30	39	38.4	142	0	28	97		2	15	4	1	0	0	0	0	14	0	0	0	1	0	0	1	0	0	0	1	0	0	0	0	0	0	0	0	0	0	0	0	0	119.22	119.22	16.46
17	0	90	1	1	1	2017-11-30	39.3	39.3	144	1	24	100		2	15	2	0	0	0	0	0	9	0	0	0	0	0	0	1	1	1	0	0	0	0	0	0	0	0	0	0	0	0	0	0	0	14.93	21.06	16.39
18	0	117	0	5	5	2017-12-01	39.5	36.7	92	0	21					3	0	0	0	0	0	6	0	0	0	0	0	0	1	0	0	0	0	0	0	0	0	0	0	0	0	0	0	0	0	0	11.71	11.71	6.89
19	0	11	1	7	2	2017-12-01	39	37	120	0	28					4	0	0	0	0	0	6	0	0	0	0	0	0	1	0	1	0	0	0	0	0	0	0	0	0	0	0	0	0	0	0	50.36	50.36	17.87
20	0	212	0	1	1	2017-12-01	40	38.6	118	1	31					2	0	0	0	0	0	6	0	0	0	0	0	0	1	0	1	0	0	0	0	0	0	0	0	0	0	0	0	0	0	0	95.75	94.75	13.99
21	0	56	1	1	1	2017-12-01	39.9	38.4	120	0	31	97	100	1.5		2		1	7	0	0	6	1	1	0	0	0	0	1	0	1	0	0	0	1	0	0	0	0	0	0	0	0	0	0	0	79.4	79.4	17.51
22	1	134	1	7	4	2017-12-03		36.7	100	0	22	98		1.5	15	4	1	0	0	0	0	6	0	1	1	0	0	0	0	1	0	0	0	0	0	1	1	0	0	0	0	0	0	0	0	0	5.46	5.46	5.99
23	1	63	0	7	5	2017-12-04	39.2	38.7	140	1	28	97		2	15	3	0	1	14	0	0	6	0	0	0	0	0	0	0	0	0	0	0	0	0	0	1	0	0	0	0	0	0	0	0	0	84.23	84.23	22.69
24	0	8	1	2	2	2017-12-06	38.2	37.3	138	0	36	98		1	15	4	1	0	0	0	0	6	0	0	0	0	0	0	1	0	1	0	0	0	0	0	0	0	0	0	0	0	0	0	0	0	0.27	0.27	8.59
25	0	9	0	7	2	2017-12-06	38.4	38.2	148	0	41	98		3		3	0	0	0	0	0	18	1	1	1	0	1	0	1	0	0	0	1	0	1	1	0	0	1	0	0	0	0	0	0	0	15.64	15.64	11.25
26	0	38	1	3	3	2017-12-07	39.7	39.7	163	1	32	100				2	0	0	0	0	0	6	0	1	0	0	0	0	1	0	0	0	0	0	0	0	0	0	0	0	0	0	0	0	0	0	28.94	28.94	16.6
27	0	69	0			2017-12-07	38.9	38.9	156	1	30	96		2	13	2	0	0	0	0	0	8	0	1	0	0	0	0	1	1	1	0	0	0	0	0	0	0	0	0	0	0	0	0	0	0	18.52	18.52	22.91
28	0	46	1	2	2	2017-12-06	39.6	38.5	118	0	24	97				3		0	0	0	0	6	0	0	0	0	0	0	0	0	1	0	0	0	0	1	0	0	0	0	0	0	0	0	0	0	28.28	63.26	19.94
29	0	12	0	1	1	2017-12-08	39.8	37.8	135	0	30	100		1	15	4	0	0	0	0	0	12	0	0	0	0	0	0	1	0	0	0	0	0	0	0	0	0	0	0	0	0	0	0	0	0	52.25	52.25	16.12
30	0	36	0	4	4	2017-12-08	39	36.5	132	0	30	98		1	15	4	0	0	0	0	0	6	1	0	0	0	0	0	1	0	0	0	0	0	0	0	0	0	0	0	0	0	0	0	0	0	22.35	22.35	9.59
31	0	37	0	2	2	2017-12-11	39	37.8	136	0	34	97		2	15	3	0	0	0	0	0	8	0	0	0	0	1	0	0	0	0	0	0	0	1	1	0	0	0	0	0	0	0	0	0	0	90.57	145.95	9.72
32	1	32	1	4	1	2017-12-13	39	38.5	147	0	28	98		1.5	15	3	0	0	0	0	0	14	0	1	0	0	0	0	0	0	0	0	0	0	0	1	0	0	0	0	0	0	0	0	0	0	118.3	118.3	13.53
33	0	20	0	2	2	2017-12-13	41	38	140	0	45			2	15	4	0	0	0	0	0	14	0	1	0	0	0	0	1	1	1	0	0	0	0	0	0	0	0	0	0	0	0	0	0	0	166.73	166.73	16.92
34	0	17	1		2	2017-12-14	40	38	148	0	32	100		2	15	3	0	0	0	0	0	18	0	1	0	0	0	0	1	0	0	0	1	0	0	0	0	0	0	0	0	0	0	0	0	0	0.93	0.93	9.87
35	0	15	0	0	0	2017-12-14	39.6	38.9	130	0	28	98		1	15	3	0	?	0	0	0	10	0	1	0	1	0	0	0	0	0	0	0	0	0	0	0	0	0	0	0	0	0	0	0	0	23.41	68	17.05
36	0	121	0	1	0	2017-12-14	38.3	37.9	80	0	22	99		2	15	4	0	0	0	0	0	6	0	0	0	0	0	0	1	0	0	0	0	0	0	0	0	0	0	0	0	0	0	0	0	0	5.43	5.43	12.4
37	0	13	0	1	1	2017-12-14	40	38	130	0	32	97		1	10	3	0	0	0	0	0	13	0	1	0	0	0	0	0	0	0	0	0	0	0	0	0	0	0	0	0	0	0	0	0	0	4.4	4.4	6.41
38	0	31	1	2	2	2017-12-14	39	39	148	0	28	98		2		3	1	0	0	0	0	12	0	0	0	1	0	0	0	0	0	0	1	0	0	0	0	0	0	0	0	0	0	0	0	0	64.17	69.92	26.41
39	1	197	0	2	2	2017-12-14	39.4	37.5	98	0	19	99		1	15	3	0	0	0	0	0	12	0	0	0	0	0	0	0	0	0	0	0	0	0	0	0	0	0	0	0	0	0	0	0	0	25.71	34.5	5.38
40	0	63	0	0	0	2017-12-15	40	37.3	120	1	24	100		1	15	4	0	0	0	0	0	6	0	0	0	0	0	0	1	0	0	0	0	0	0	0	0	0	0	0	0	0	0	0	0	0
41	0	31	1	3	3	2017-12-15	39.4	36.5	126	0	24	100			15	4	0	1	3,14	0	0	6	0	0	0	0	0	0	0	0	0	0	1	0	0	0	0	0	0	0	0	0	0	0	0	0	34.41	34.41	11.3
42	1	15	1	3	3	2017-12-18	39.1	37.1	144	0	32	95			15	4	1	0	0	0	0	8	1	1	0	0	0	0	1	0	0	0	0	0	0	1	0	0	0	0	0	0	0	0	0	0	61.75	61.75	9.74
43	0	72	0	1	1	2017-12-18	39.9	39.4	120	1	22	96				3	0	0	0	0	0	6	0	0	0	0	0	0	1	0	0	0	0	0	0	0	0	0	0	0	0	0	0	0	0	0	68.61	68.61	18.07
44	0	54	0	2	2	2017-12-19	40	36.7	130	0	23	97			15	3	0	0	0	0	0	6	0	0	0	0	0	0	1	0	0	0	0	0	0	0	0	0	0	0	0	0	0	0	0	0	1.2	1.2	13.2
45	0	18	1	3	2	2017-12-26	39.9	39.2	120	0	28	100		1	15	3	0	0	0	0	0	14	0	0	0	1	0	0	1	0	0	0	0	0	0	0	0	0	0	0	0	0	0	0	0	0	123.14	123.14	25.44
46	1	31	0	7	0	2017-12-27	39.5	39.4	156	1	48	95		2	15	3	0	0	0	0	0	12	0	1	0	0	0	0	1	1	0	0	0	0	1	0	1	0	0	0	0	0	0	0	0	0	5.86	5.86	9.11
47	1	202	0	7	7	2017-12-27		36.7	102	0	22	99		2		3	1	0	0	0	0	12	1	0	0	0	0	0	0	0	0	0	1	0	0	0	0	0	0	0	0	0	0	0	0	0	19.37	19.37	5.34
48	0	37	0	1	1	2018-01-02	40	39.8	170	1	32	100		1	15	4	0	0	0	0	0	12	1	0	0	1	0	1	1	1	0	0	0	0	0	0	0	0	0	0	0	0	0	0	0	0	81.78	81.76	34.7
49	1	29	1	7	7	2018-01-02	39.5	39.5	160	1	44	97		2	15	4	0	0	0	0	0	10	0	0	0	0	0	0	1	0	0	0	0	0	1	1	0	0	0	0	0	0	0	0	0	0	14.03	24.27	12.07
50	0	26	0	5	5	2018-01-03	39.3	38	144	0	32	98		1	14	3	0	0	0	0	0	17	0	1	0	0	1	0	1	1	0	1	0	0	0	0	0	0	0	0	0	0	0	0	0	0	21.24	22.9	6.14
51	0	140	0	0	0	2018-01-05	38.2	38.2	102	0	20	99			15	4	0	0	0	0	0	12	0	1	0	0	0	0	1	1	0	0	0	0	0	0	0	0	0	0	0	0	0	0	0	0	2.31	2.31	5.96
52	0	65	0	1	1	2018-01-05		37.3	98	0	28	99		1	15	3	0	0	0	0	0	8	0	0	0	0	0	0	1	0	1	0	0	0	0	0	0	0	0	0	0	0	0	0	0	0	134.31	134.31	44.37
53	0	15	0	4	4	2018-01-05		38.4	132	0	24	97		1,5	15	4	0	0	0	0	0	14	0	0	0	1	0	0	1	0	0	0	0	0	0	0	0	0	0	0	0	0	0	0	0	0	66.53	66.53	20.22
54	0	163	0	3	3	2018-01-06	40	37.5	115	0	18	100	124	1	15		0	1	1	1	1	8	1	0	0	0	0	0	1	1	0	1	0	0	0	0	0	0	0	0	0	0	0	0	0	0	62.26	62.26	11.63
55	0	13	0	0	0	2018-01-06		38.1	141	0	29	97		1	15	4	0	0	0	0	0	12	0	0	0	0	0	0	1	0	0	0	0	0	0	0	0	0	0	0	0	0	0	0	0	0
56	0	102	1	1	1	2018-01-09	39.7	37.3	100	0	20	98		2	15	4	0	0	0	0	0	11	0	0	0	0	0	0	1	0	1	1	1	0	0	0	0	0	0	1	0	0	0	0	0	0	117.85	117.85	13.44
57	0	30	1	1	1	2018-01-09	40.1	38.7	152	1	28	99	105		15	2	0	1	10	1	?	10	0	0	0	1	0	0	1	0	0	0	0	0	1	0	0	0	0	0	0	0	0	0	0	0	23.02	30.12	28.67
58	0	67	1	2	2	2018-01-11	40	36.6				97		2	15	4	0	0	0	0	0	12	0	1	0	0	0	0	1	1	1	0	0	0	0	0	0	0	0	0	0	0	0	0	0	0	20.95	20.95	13.18
59	0	123	0	1	1	2018-01-11	40	36.6	104	0	20	99		2	15	4	0	0	0	0	0	6	0	0	0	0	0	0	1	0	0	1	0	0	0	0	0	0	0	0	0	0	0	0	0	0	35.15	33.15	11.4
60	0	123	0	1	1	2018-01-13	40	37.1	116	1	20	100		2		3	0	0	0	0	0	6	0	0	0	0	0	0	1	0	0	0	0	0	1	0	0	0	0	0	0	0	0	0	0	0	17.44	17.44	13.17
61	0	51	1	3	3	2018-01-13	39.5	38.6	124	0	22	99		1	15		1	0	0	0	0	6	0	0	0	0	0	0	0	0	0	0	0	0	0	0	0	0	0	0	0	0	0	0	0	0	49.47	49.47	12.71
62	0	22	1	2	2	2018-01-15	39	37.4	148	0	24	96		2	15	4	1	0	0	0	0	6	0	0	0	0	0	0	1	0	1	1	0	0	0	1	0	0	0	0	0	0	0	0	0	0
63	0	38	0	1	1	2018-01-20	40	37.7	130	0	36	98		1	15	4	0	0	0	0	0	8	0	0	0	0	0	0	0	0	0	0	0	0	0	1	0	0	0	0	0	0	0	0	0	0	22.93	22.93	12.93
64	1	49	1	2	2	2018-01-23	40	39.5	112	0	24	98		1	15	2	0	0	0	0	0	14	1	0	0	0	0	0	1	0	0	1	0	0	1	0	0	0	0	0	0	0	0	0	0	0	27.64	30.03	11.5
65	0	7	0	4	4	2018-01-27		38.5	180	1	40	98		1	15	3	0	0	0	0	0	6	0	0	0	0	0	0	1	0	0	0	0	0	0	0	0	0	0	0	0	0	0	0	0	0	77.22	77.22	10.18
66	1	34	1	6	6	2018-01-27	39	38.9	146	0	34	94		2	15	2	0	0	0	0	0	8	1	0	0	0	1	0	1	1	1	1	0	0	1	1	0	0	1	1	0	0	0	0	0	0	14.53	14.53	8.22
67	0	67	0			2018-01-28	40	38.1	100	0	18	96		1				0	0	0	0	6	0	0	0	0	0	0	0	0	0	0	0	0	0	1	0	0	0	0	0	0	0	0	0	0	78.32	78.32	17.67
68	1	44	1	0	0	2018-02-21	40	38.7	130	0	28	98		1		4	0	0	0	0	0	6	0	1	0	0	0	0	0	0	0	0	0	0	0	0	0	0	0	0	0	0	0	0	0	0	57.07	76.46	30.63
69	0	172	0	3	3	2018-02-21	39	38.5	120	1	20	88		1	15	4	0	1		0	0	6	0	0	0	0	0	0	0	0	0	0	0	0	0	0	0	0	0	0	0	0	0	0	0	0	2.27	2.27	3.77
70	0	49	0	1	1	2018-02-22	38.5	37.8	112	0	28	97		1	15	3	1	0	0	0	0	8	0	0	0	0	0	0	0	0	0	0	0	0	0	0	0	0	0	0	0	0	0	0	0	0	6.62	6.62	6.83
71	0	50	0	4	4	2018-02-22	38.5	36.3	118	0	20			2	15	4	1	1		0	0	8	0	1	0	0	0	0	1	0	0	0	0	0	0	0	0	0	0	0	0	0	0	0	0	0	3.37	3.37	13.78
72	0	58	0	6	6	2018-02-22	39	37.2	90	0	20	100		1	14	3	0	0	0	0	0	8	0	0	0	0	0	0	1	1	1	0	1	0	0	0	0	0	0	0	0	0	0	0	0	0	5.54	5.54	8.77
73	0	29	0	4	4	2018-02-22	39.4	36.5	120	0	20	100		2		3	0	0	0	0	0	8	0	0	0	0	0	0	0	0	1	1	0	0	0	0	0	0	0	0	0	0	0	0	0	0	20.55	20.55	11.06
74	0	67	1	3	3	2018-02-22	39.6	38.6	108	0	24	98		2	15	3	0	0	0	0	0	6	1	0	0	0	0	0	0	0	0	0	0	0	0	0	0	0	0	0	0	0	0	0	0	0	0	0	4.38
75	0	31	0	2	2	2018-02-24	39.4	38.4	140	0	28	100		1	15	4	0	0	0	0	0	6	0	0	0	0	0	0	0	0	0	0	0	0	0	0	0	0	0	0	0	0	0	0	0	0	25.02	44.2	21.38
76	0	22	0	1	1	24.02.18	39	38	168	1	36			1		2	0	0	0	0	0	6	0	0	0	0	0	0	0	0	0	0	0	0	0	0	0	0	0	0	0	0	1	0	0	0	10.5	10.5	7.2
77	0	15	1	2	2	2018-02-24		36.4	140	0	30	99		2	15		0	0	0	0	0	8	0	1	0	0	0	0	0	0	0	0	0	0	0	0	0	0	0	0	0	0	0	0	0	0	4.98	4.98	5.5
78	0	65	1	4	3	2018-02-27	39	37	115	0	28	97		2	15	4	1	0	0	1	0	8	0	0	0	0	0	0	0	0	0	0	0	0	0	1	0	0	0	0	0	0	0	0	0	0	1	1	4.08
79	0	42	0	1	1	2018-02-27	38	36.8	101	0	31	98				3	0	1	10	0	0	6	0	0	0	0	0	0	0	0	0	0	0	0	0	1	0	1	0	0	0	0	0	0	0	0	7.73	7.73	15.2
80	0	26	1	4	4	2018-03-03	40	39.1	110	0	28	97				3	0	0	0	0	0	20	0	1	0	0	0	0	1	0	1	0	0	0	0	1	0	0	0	0	0	0	0	0	0	0	9.6	9.6	7.72
81	1	189	0	3	0	2018-03-06	39	37.1	98	0	18	99		0	15	4	0	0	0	0	0	8	0	0	0	0	0	0	1	0	0	0	0	0	0	0	0	0	0	0	0	0	0	0	0	0	78.88	78.88	18.18
82	0	20	1	1	1	2018-03-06	38	36.8	120	0	25	99		1	15	4	0	0	0	0	0	6	0	0	0	0	0	0	0	0	0	0	0	0	0	0	0	0	0	0	0	0	0	0	0	0	5.09	5.09	12.54
83	0	40	0	1	0	2018-03-06	40	37.1	120	0	23	99		1	15	4	0	0	0	0	0	6	0	0	0	0	0	0	1	0	0	0	0	0	0	0	0	0	0	0	0	0	0	0	0	0	3.64	3.64	9.12
84	0	8	1	7	7	2018-03-07	38.7	38.7	149	0	40	97		2	15	3	0	0	0	0	0	6	0	1	1	0	0	0	1	1	1	0	0	0	0	1	0	0	1	0	0	0	0	0	0	0	28.24	39.12	31.16
85	0	13	1	2	2	2018-03-07	39	39	160	1	30	97		3	14	3	0	0	0	0	0	18	0	1	0	0	0	0	0	1	0	1	0	0	1	0	0	0	0	1	0	0	0	0	0	0	0.99	0.99	4.15
86	0	26	1	2	2	07.03.18	39.4	37.1	120	0	40	99		2	15	4	0	0	0	0	0	6	0	0	0	0	0	0	1	0	0	0	0	0	0	0	0	0	0	0	0	0	0	0	0	0
87	0	59	0	1	1	2018-03-07	39.5	36.8	120	0	24	96		2	15	4	0	0	0	0	0	16	0	1	0	0	0	0	1	1	1	1	0	0	0	0	0	0	0	0	0	0	0	0	0	0	45.2	45.2	8.08
88	0	40	0	0	0	07/03.18	38.5	38.4	132	0	24	132		2	11		0	0	0	0	0	6	0	0	0	0	0	0	0	0	0	0	0	0	0	0	0	0	0	0	0	0	1	0	0	0	19.48	19.48	15.73
89	0	44	1	2	1	2018-03-12	39	37.2	130	0	26	99		1	15	4	0	0	0	0	0	8	1	0	0	0	0	0	1	0	1	0	0	0	0	0	0	0	0	0	0	0	0	0	0	0	46.61	46.61	6.63
90	0	42	1	1	1	2018-03-12	40.2	38.1	172	1	40			2	15	3	0	0	0	0	0	8	0	0	0	0	0	0	0	0	0	0	0	0	1	0	0	0	0	0	0	0	0	0	0	0	6.09	6.09	8.46
91	0	32	0	2	2	2018-03-15	39.1	39.1	138	0	38	97		1		3	0	0	0	0	0	6	0	0	0	0	0	0	0	0	0	0	0	0	0	0	0	0	0	0	0	0	0	0	0	0
92	0	3	1	1	1	2018-03-14	38.5	37.7	130	0	50	98		2	15	4	0	0	0	0	0	6	0	0	0	0	0	0	0	0	0	0	0	0	0	0	0	0	0	0	0	0	0	0	0	0	1.41	1.41	5.34
93	0	16	1	3	3	2018-03-15	39	39	144	0	28	97		1		3	0	0	0	0	0	15	1	0	0	0	0	0	1	1	1	0	0	0	1	0	0	0	0	0	0	0	0	0	0	0	33.63	33.63	15.78
94	0	109	1	4	4	2018-03-15	39	36.7	110	0	18			1	15		1	0	0	0	0	10	0	0	0	0	0	0	1	0	0	0	0	0	0	0	0	0	0	0	0	0	0	0	0	0	1.32	1.32	3.46
95	0	66	0	4	4	2018-03-20	38	36.9	110	0	20	99		2	15	4	0	0	0	0	0	8	0	0	0	0	0	0	1	0	0	0	0	0	0	0	0	0	0	0	0	0	0	0	0	0
96	0	22	1	2	1	2018-03-20	38.5	36.7	130	0	24	100		2	15	4	0	0	0	0	0	8	0	1	0	0	0	0	1	1	1	1	0	0	0	0	0	0	0	0	0	0	0	0	0	0	26.66	26.66	12.2
97	0	111	1	3	1	2018-03-20	39	37.6	115	1	25	100		2	15	4	1	0	0	0	0	6	0	0	0	0	0	0	0	0	0	0	0	0	0	0	0	0	0	0	0	0	0	0	0	0	2.84	2.84	13.5
98	0	6	1	7	7	2018-03-20	38	36.3	130	0	41	98		2	15	4	0	0	0	0	0	6	0	0	0	1	0	0	0	0	0	0	0	0	0	0	0	0	0	1	0	0	0	0	0	0	2.26	2.26	5.01
99	1	28	1	7	7	2018-03-20	40	36.8	122	0	26	99		1		4	1	0	0	0	0	6	0	0	0	0	0	0	0	0	0	0	0	0	0	0	0	0	0	0	0	0	0	0	0	0	2.64	2.64	5.12
100	0	20	0	7	7	2018-03-23	39.7	37.3	140	0	40	100		2	15	4	0	0	0	0	0	6	0	0	0	0	0	0	0	0	1	1	0	0	0	0	0	0	0	0	0	0	0	0	0	0	10.32	10.32	6.63
101	0	10	1	2	2	2018-04-04	39.8	39.4	133	0	45	100				3	0	0	0	0	0	24	0	1	0	1	0	1	1	0	1	1	0	0	0	0	0	0	0	0	0	0	0	0	0	0	14.28	14.28	6.09
102	0	11	1	1	0	2018-04-04	40	36.8	132	0	34	99				4	0	0	0	0	0	14	0	0	0	1	0	0	1	0	0	0	0	0	0	0	0	0	0	0	0	0	0	0	0	0	39.3	39.3	26.23
103	0	17	1	3	3	2018-04-04	39	37.2	131	0	28	97		2	15	4	0	0	0	0	0	14	0	1	0	0	0	0	1	1	1	0	0	0	0	0	0	0	0	0	0	0	0	0	0	0	42.27	42.27	19.56
104	0	38	1	6	6	2018-04-04	38.6	36.6	121	0	28	98		2	15	4	0	0	0	0	0	10	0	0	0	0	0	0	1	1	1	0	0	0	0	0	0	0	0	0	0	0	0	0	0	0	21.3	21.3	8.59
105	0	11	0	0	0	2018-04-06	38.5	38.5	124	0	32	98		2	14	3	0	0	0	0	0	16	1	1	0	1	0	1	1	1	1	0	0	0	0	0	0	0	0	0	0	0	0	0	0	0	23.66	51.6	17.72
106	0	13	0	1	1	2018-04-06	39.5	39	129	0	38	97		1		3	0	0	0	0	0	16	0	0	0	0	0	0	0	0	1	0	0	0	0	0	0	0	0	0	0	0	0	0	0	0	2.59	2.59	5.6
107	1	15	1	7	7	2018-04-10	38.6	38.1	140	0	30	96		1	15	3	0	1	6	0	0	14	0	1	0	1	0	1	1	1	1	1	0	0	1	0	0	1	1	0	0	0	0	0	0	0	16.85	16.85	21.88
108	0	77	1	1	1	2018-04-12	39.3	39.3	118	0	26	95		1		2	0	0	0	0	0	6	0	0	0	0	0	0	0	0	0	0	0	0	0	0	0	0	0	0	0	0	0	0	0	0	30.04	50.21	7.09
109	0	9	1	3	3	2018-04-12	40	37.4	116	0	31	100				3	1	0	0	0	0	12	0	0	0	0	0	0	1	0	1	1	1	0	0	0	0	0	0	0	0	0	0	0	0	0	43.9	43.9	9.44
110	0	40	1	7	7	2018-04-16	39.6	36.8	110	0	25	100				4	1	0	0	0	0	16	0	0	0	0	0	0	1	1	1	1	0	0	1	0	0	0	0	0	0	0	0	0	0	0	41.98	41.98	13.62
111	0	12	1	2	2	2018-04-16	38.5	39.4	148	0	26	97				3	1	0	0	0	0	18	1	1	0	1	0	0	1	0	1	1	1	0	0	1	0	0	0	0	0	0	0	0	0	0	7.19	7.19	13.5
112	0	19	0	2	2	2018-05-03	38.5	36.4	116	0	24	98		2	15	3	0	0	0	0	0	16	0	0	0	0	1	0	0	1	1	1	1	0	0	0	0	0	0	0	0	0	0	0	0	0	16.48	16.48	8.96
113	0	28	1	0	0	2018-05-03	38.9	38.2	140	0	28	96		2	15	4	0	0	0	0	0	10	0	0	0	0	0	0	0	0	0	0	0	0	0	0	0	0	0	0	0	0	0	0	0	0	3.58	3.58	5.75
114	1	2	1	1	1	2018-05-06	38.5	37.8	156	0	38	98		2	14	3	0	0	0	0	0	12	0	0	0	0	0	0	1	1	0	1	0	0	0	0	0	0	0	1	0	0	0	0	0	0	10.97	40.24	11.61
115	0	26	0	3	2	2018-05-06	38.5	36.7	130	0	26	99		1	15	4	0	0	0	0	0	14	0	1	0	1	0	1	1	1	1	1	0	0	0	0	0	0	0	0	0	0	0	0	0	0	15.09	15.09	13.3
116	0	109	0	4	4	2018-05-09	39.5	37.8	123	1	20	97		1		3	0	0	0	0	0	16	0	0	0	0	0	0	1	1	1	1	0	0	0	0	0	0	0	0	0	0	0	0	0	0	26.13	26.13	13.6
117	0	11	1	3	3	2018-05-09	39.5	38								4	0	0	0	0	0	8	0	0	0	0	0	0	0	0	0	0	0	0	0	0	0	0	0	0	0	0	0	0	0	0	0.69	0.69	7.6
118	0	92	1	0	0	2018-05-18		37.9	100	0	24	100				2	0	0	0	0	0	6	0	0	0	0	0	0	0	0	0	0	0	0	0	0	0	0	0	0	0	1	1	0	0	0			8.37
119	0	27	0	7	7	2018-09-13	39.5	38	145	0	30			2		3	1	0	0	0	0	8	0	0	0	0	0	0	1	0	0	0	0	0	0	0	0	0	0	0	0	0	0	0	0	0	41.91	41.91	22.8
120	1	50	0	1	1	2018-09-13	38.5	37.7	114	0	24	99		1	15	3	0	0	0	0	0	18	1	0	0	0	0	0	1	0	0	0	0	0	0	0	0	0	0	0	0	0	0	0	0	0	217.74	217.74	20.12
121	0	97	0	1	1	2018-09-13	38.8	37.9	100	0	18	98		2	15	4	0	0	0	0	0	6	0	0	0	0	0	0	0	0	0	0	0	0	0	0	0	0	0	0	0	0	0	0	0	0	19.01	19.01	10.75
122	0	25	0	2	2	2018-09-20	38.6	37.8	144	0	34	98		2	15	4	0	0	0	0	0	10	0	1	0	0	0	0	1	0	1	0	0	0	0	0	0	0	0	0	0	0	0	0	0	0	3.11	3.11	13.1
123	0	169	1	0	0	2018-09-21	38.5	38.3	100	0	20	97		1	15	3	0	1	0	0	0	6	0	0	0	0	0	0	1	0	0	0	0	0	0	0	0	0	0	0	0	0	0	0	0	0	17.34	17.34	12.2
124	1	7	0	3	3	2018-09-26	39	37	120	0	40			2	15	4	0	0	0	0	0	6	0	0	0	0	0	0	0	0	0	0	0	0	0	0	0	0	0	1	0	0	0	0	0	0	40.1	40.1	27.02
125	1	12	1	4	4	2018-10-26	39.7	37.8	124	0	28	98		2	15		0	0	0	0	0	12	0	0	0	0	0	0	1	1	0	0	0	0	0	0	0	0	0	0	0	0	0	0	0	0	76.35	76.35	19.91
126	0	29	0	1	1	2018-11-13	40	38.1	137	0	26	98		1	15		0	0	0	0	0	6	0	0	0	0	0	0	1	0	1	0	0	0	0	0	0	0	0	0	0	0	0	0	0	0	13.48	13.48	20.21
127	0	85	0	5	5	2018-11-21	39.8	36.7	126	1	18	98		2	15	4	0	0	0	0	0	6	0	0	0	0	0	0	1	1	1	0	0	0	0	1	1	0	0	0	0	0	0	0	0	0	2.09	2.09	2.95
128	1	10	0	1	1	2018-11-21	38.2	37.2	128	0	34	96		2	15	4	0	0	0	0	0	6	0	0	0	0	0	0	1	1	1	0	0	0	1	1	0	0	0	0	0	0	0	0	0	0	34.86	34.86	11.76
129	0	78	1	4	4	2018-11-27	39.3	37.2	98	0	24	99		1	15		1	0	0	0	0	10	0	0	0	0	0	0	1	1	1	0	0	0	0	0	0	0	0	0	0	1	0	0	0	0	54.32	54.32	7.83
130	0	8	1	4	4	2018-12-08	39.2	37.8	140	0	40	94		2	15	4	0	0	0	0	0	14	0	0	0	0	0	0	1	1	1	0	0	0	0	0	0	0	0	0	0	0	0	0	0	0	13.03	13.03	13.02
131	0	78	0	1	1	2018-12-08	40.5	37.8	112	0	20	97		2	15	4	0	0	0	0	0	6	0	0	0	0	0	0	1	1	1	0	0	0	0	0	0	0	0	0	0	0	0	0	0	0
132	0	25	1	2	2	2018-12-18	39	38.3	132	0	26	99		2	15	4	0	1	2	0	0	12	0	0	0	0	0	1	1	1	1	1	0	0	0	0	0	0	0	0	0	0	0	0	0	0	28.29	28.29	11.34
1001	1	11	0	0	0	08.03.2017.		36.7	110	0	24	100	115	2		2	1	0	0	0	0		1	1	0	1	0	1	0	0	0	0	1	0	0	0	0	0	0	1	0	0	0	0	0	0	158.29	158.29	28.55
1002	1	195	1	6	6	17.03.17.	40	37.3	105	0	28	96	119		15	1	1	0	0	0	0		1	0	0	0	0	0	0	0	0	0	0	0	1	0	0	0	0	0	0	0	0	0	0	0	234	234	11.23
1003	1	172	0	7	7	28.03.17.		37.5	114	0	30	98				2	1	1	5	1	0		1	1	0	1	0	0	0	0	0	0	1	0	1	0	1	0	0	0	0	0	0	0	0	0	114	114	11.4
1004	0	17	0	0	0	17.03.2017.	38.3	38.3	134	0	27	98			15	3	0	1	5	0	0		0	0	0	0	0	0	0	0	0	0	1	0	0	0	0	0	0	0	0	0	0	0	0	0	1.95	1.95	5.42
1005	0	18	0	7	5	21.03.17	38.6	36.9	114	0	27	99				4	1	0	0	0	0		0	0	0	0	0	0	0	0	0	0	0	0	0	0	0	0	0	0	0	0	0	0	0	0	2.08	2.08	6.53
1006	0	18	1	7	1	23.03.2017.		38.8	120	0	25	100	105	1.5	15	3	0	0	0	0	0		0	0	0	0	0	0	0	0	0	0	0	0	0	0	0	0	0	0	0	0	0	0	0	0	50.82	50.82	21.39
1007	0	140	1	0	0	27.03.17.	40	39.2	118	1	20	98	108	1	15	3	1	1	7	0	0		0	0	0	0	0	0	0	0	0	0	0	0	0	0	0	0	0	0	0	0	0	0	0	0	4	4	4.7
1008	0	41	0	0	0	14.03.17.		37.2	146	1	37	97		3	15	3	0	0	0	0	0		0	1	0	0	0	0	0	0	0	0	1	0	1	0	0	0	0	0	0	0	0	0	0	0	2.19	24.58	13.33
1009	0	160	1	3	3	24.03.17.	39	37.5	82	0	18	97		1	15	4	1	0	0	0	0		0	0	0	0	0	0	0	0	0	0	1	0	0	0	0	0	0	0	0	0	0	0	0	0	2.05	2.05	2.18
1010	0	24	0	4	4	24.03.17.	39.5	36.4	144	0	24	100		1	15	4	0	0	0	0	0		0	0	0	0	0	0	0	0	0	0	0	0	0	0	0	0	0	0	0	0	0	0	0	0	48.6	48.6	13.5
1011	1	150	0	0	0	24.03.17.	40.3	40.3	123	1	20	99		1	15	2	0	0	0	0	0		1	0	0	0	0	0	0	0	0	0	0	0	0	0	0	0	0	0	0	1	0	0	0	0	8.75	14.7	12.71
1012	0	41	0	4	2	24.03.17.		39	150	1	32	100	101	1	15	3	0	0	0	0	0		0	0	0	0	0	0	0	0	0	0	0	0	1	0	0	0	0	0	0	0	0	0	0	0	6.23	6.23	8.04
1014	0	65	1	4	4	27.03.17.	39	37.5	98	0	21	99		2	15	4	0	0	0	0	0		0	0	0	0	0	0	0	0	0	0	0	0	0	0	0	0	0	0	0	0	0	0	0	0	3.76	3.76	3.31
1015	0	140	1	0	0	27.03.17.	40	38.6	76	0	20	98		1	15	3	0	0	0	0	0		1	0	0	0	0	0	0	0	0	0	0	0	0	0	0	0	0	0	0	0	0	0	0	0	5.1	7.8	13.1
1016	0	25	1	0	0	29.03.17.	39.4	39.4	140	0	28	100		2	15	3	0	0	0	0	0		0	0	0	0	0	0	0	0	0	0	0	0	0	0	0	0	0	0	0	0	0	0	0	0	5.31	22.08	10.41
1017	0	37	1	3	3	10.04.17.	39.6	37.3	155	1	30	100		1	15	4	0	0	0	0	0		0	0	0	0	0	0	0	0	0	0	0	0	0	0	0	0	0	0	0	0	0	0	0	0	8.15	8.15	9.4
1018	0	110	0	2	2	3.04.17.		37.7	128	1	20	100		2	15	4	0	0	0	0	0		0	0	0	0	0	0	0	0	0	0	0	0	0	0	0	0	0	0	0	0	0	0	0	0	18.26	18.26	7.63
1019	0	61	1	0	0	4.04.17.	39.1	37	102	0	24	99		1	15	4	0	0	0	0	0		0	1	0	0	0	0	0	0	0	0	0	0	0	0	0	0	0	0	0	0	0	0	0	0	31.33	31.33	22.06
1020	0	40	0	5	5	5.04.17.	38.7	38.7	130	0	24	99			15	3	0	0	0	0	0		0	0	0	0	0	0	0	0	0	0	0	0	0	0	0	0	0	0	0	0	0	0	0	0	9.43	9.43	18.44
1021	0	20	1	2	2	5.04.17.	39.5	38.6	162	1	38	98		1.5	15	3	1	1	10	0	0		0	0	0	0	0	0	0	0	0	0	0	0	1	0	0	0	0	0	0	0	0	0	0	0	47.69	47.69	24.98
1022	0	180	0	6	6	17.04.17.	39.7	36.9	100	0	16	98	104	1	15	4	0	0	0	0	0	10	0	0	0	0	0	0	0	0	0	0	1	0	0	0	0	0	0	0	0	1	0	0	0	0	5.4	5.4	8.8
1023	1	16	1	5	5	6.04.17.		37	113	0	26	96			15	3	1	0	0	0	0		1	0	0	0	0	0	0	0	0	0	0	0	0	0	0	0	0	0	0	0	0	0	0	0	269.8	269.8	19.9
1025	1	148	0	1	0	29.03.17.		36.6	103	0	22	100			15	4	0	0	0	0	0		0	0	0	0	0	0	0	0	0	0	0	0	0	0	0	0	0	0	0	0	0	0	0	0	102	361	3.99
1028	1	18	1	5	5	12.04.17.		37.3	134	0	26	99		1	15	3	0	0	0	0	0	12	1	0	0	0	0	0	0	0	0	0	0	0	1	0	0	0	1	0	0	0	0	0	0	0	226.25	226.25	27.81
1029	0	21	1	6	6	13.04.17.		39	164	1	40	98		1.5	15	3	1	0	0	0	0	6	0	0	0	0	0	0	0	0	0	1	0	0	1	0	0	0	0	0	0	1	0	0	0	0	19.91	19.91	23.2
1031	1	50	1	2	0	21.04.17.	38.6	37.8	140	1	60	94		2	15	2	0	0	0	0	0	12	0	0	0	0	1	0	0	0	0	0	1	0	1	1	1	1	1	0	0	0	0	0	0	0	24.6	24.6	10.3
1032	1	8	1	3	2	17.04.17.		35.4	156	0	55	98		4	12	1?	1	0	0	0	0		1	0	0	0	0	0	0	0	0	0	0	0	0	0	0	0	0	0	0	0	0	0	0	1	7.3	105.77	4.19
1033	1	36	1	3	0	29.04.17.	39	37	126	0	22	100		1	15	4	0	0	0	0	0		1	0	0	0	1	1	0	1	1	1	0	0	0	0	0	0	0	0	0	0	0	0	0	0	50.55	164.24	8.37
1034	1	7	0	1	1	1.05.2017.	38.7	38.7	158	0	52	97		3	14	2	1	1	6	1	0		1	0	0	1	1	1	0	0	0	0	0	0	0	0	0	0	0	0	0	0	0	0	0	0	361.5	361.5	31.5
1035	1	160	1	0	0	08.05.17.		37.3	118	0	22	99		1	15	3	0	0	0	0	0		0	0	0	0	0	0	0	0	0	0	0	0	0	0	0	0	0	0	0	0	0	0	0	0	13.4	315.2	20.14
1036	0	132	1	7	0	21.04.17.	38.5	36.7	120	1	18	99		1	15	4	0	1	2	1	0	6	0	0	0	0	0	0	0	0	0	0	0	0	0	1	0	0	0	0	0	0	0	0	0	0	22.97	22.97	26.03
1039	0	28	0	1	1	23.04.17.	38	36.7	134	0	26	100		2	15	4	0	0	0	0	0	8	0	1	0	0	0	0	0	0	0	0	0	0	0	0	0	0	0	0	0	0	0	0	0	0	69.93	69.93	12.37
1040	0	108	0	0	0	23.04.17.	38.5	37.8	119	1	23	100		2	15	3	0	0	0	0	0		1	0	0	0	0	0	1	1	1	0	0	0	0	0	0	0	0	0	0	0	0	0	0	0	36	155	21
1041	0	214	0	0	0	25.04.17.		36.9	117	0	20	99		1.5	15	3	0	0	0	0	0		0	0	0	0	0	0	0	1	0	0	0	0	0	0	0	0	0	0	0	0	0	0	0	0	21.9	32.2	9.8
1044	0	89	0	1	1	26.04.17.	41	37.4	109	0	19	99		2	15	4	0	0	0	0	0	6	0	0	0	0	0	0	0	0	0	0	0	0	0	0	0	0	0	0	0	0	0	0	0	0	83.96	83.96	13.72
1045	1	177	0	5	3	27.04.17.	39	38.8	130	1	20	97		4	15	3	0	0	0	0	0	14	1	0	0	0	0	0	1	0	0	0	0	0	0	0	1	1	0	1	0	0	0	0	0	0	215.24	215.24	25.93
1046	0	143	0	0	0	28.04.15.		38.5	123	1	24	98		1	15	4	0	0	0	0	0	6	0	0	0	0	0	0	0	0	0	0	0	0	0	0	0	0	0	0	0	0	0	0	0	0	1.93	1.93	13.68
1047	0	22	1	3	3	30.04.17.			145	0	28	97		2	15	4	1	0	0	0	0	20	1	1	0	0	0	1	0	0	0	0	0	0	0	1	1	0	0	0	0	0	0	0	0	0	5.25	5.25	7.94
1048	0	89	1	0	0	3.05.17.	39.3	37.3	97	0	20	100		1	15	4	0	0	0	0	0	8	0	0	0	1	0	0	0	0	0	0	0	0	0	0	0	0	0	0	0	0	0	0	0	0	2.61	2.61	3.8
1049	1	138	0	1	1	06.05.17.	39.5	37.2	100	0	16	100		2	15	4	0	0	0	0	0		0	0	0	0	0	0	1	0	0	0	1	0	0	0	0	0	0	0	0	0	0	0	0	0	66.5	66.5	9.9
1051	0	189	1	5	5	10.05.17.		38.6	110	0	21	98			15	4	0	0	0	0	0	16	1	0	0	0	0	0	1	0	0	0	0	0	0	0	0	0	0	0	1	1	0	0	0	0	135.36	135.36	12.03
1054	0	194	1			11.05.17.		36.9	87	0	19	100		1	15	3	0	1	10	0	0		0	0	0	0	0	0	0	0	0	0	0	0	0	0	0	0	0	0	0	0	0	0	0	0	168.02	168	11.92
1056	0	182	0	3	3	15.05.17.	38.7	38.7	130	1	22	100	140	2.5	15	2	0	0	0	0	0		0	0	0	0	0	0	0	0	0	0	0	0	0	0	0	0	0	0	0	0	0	0	0	0	19.12	19.12	13.22
1057	1	40	0	2	2	17.05.17.	40.2	40.2	169	1	39	100		2	15	3	0	0	0	0	0	14	1	0	0	0	0	0	0	0	0	0	0	0	1	0	1	0	0	0	0	0	0	0	0	0	128.8	128.8	24.5
1058	0	1	0	2	0	14.05.17.		36.8	163	1	26	98		1	15	4	0	1	10	0	0		0	0	0	0	0	0	0	0	0	0	0	0	0	0	0	0	0	0	0	0	0	0	0	0	0.98	3.86	12.9
1059	0	17	1	2	2	18.05.17.	39.5	39.5	165	1	40	99		1.5	15		0	0	0	0	0	18	1	1	0	0	0	0	1	1	1	1	1	0	1	0	0	0	0	0	0	0	0	0	0	0	22.48	42.28	8.54
1060	0	15	1	7	7	17.05.17.	38.5	39.3	152	1	34	98				3	0	0	0	0	0	14	1	1	0	1	0	0	1	0	0	0	0	0	0	0	0	0	0	1	0	0	0	0	0	0	6.65	82.79	20.41
1061	1	9	1	4	4	19.05.17.	39.5	37.8	178	1	38	99		1	15		1	1	7	0	0	6	0	0	0	0	0	0	0	0	0	0	0	0	1	0	0	0	0	0	0	0	0	0	0	0	51.93	129.42	15.55
1062	1	187	0	7	2	20.05.17.	39.3	38.2	106	0	17	99	114	1	15	4	1	0	1	2	0	8	0	0	0	0	0	0	1	0	0	0	0	0	0	0	0	0	0	0	0	0	0	0	0	0	89.37	89.37	11.88
1063	1	88	1	1	1	31.05.17.	39	37.1	120	1	30	100		2	14	3	0	0	0	0	0		1	1	1	0	0	0	0	0	0	0	0	0	0	0	0	0	0	0	0	0	0	1	0	0	44.24	152.4	32.11
1064	1	8	1	0	0	11.06.17.	39	36.6	170	1	38	99		2	15	3	0	0	0	0	0		1	0	0	0	0	0	0	0	0	0	0	0	0	0	0	0	0	0	1	0	1	0	1	0	67.96	241.49	37.99
1065	1	152	0	2	1	12.06.17.	40	39.8			38	100		4	15	2	0	1	5,6			21	1	1	0	1	0	0	1	1	0	0	1	0	0	0	0	0	0	1	0	0	0	1	0	0	291.37	443.85	29.33
1066	1	7	1	1	1	29.05.17.			180	1	39	99	106		15	1	1						0	1	0	0	0	0	0	0	0	0	0	0	0	0	0	0	0	0	0	1	0	0	0	0	126.03	185.58	12.23
1067	0	174	1	0	0	23.05.17.	40	37.9	82	0	16	100		2	15	4	0	0	0	0	0	8	1	0	0	0	0	0	1	0	0	0	0	0	0	0	0	0	0	0	0	0	0	0	0	0	17.12	57.2	8.03
1068	0	88	0	2	0	23.05.17.	38.6	38.1	110	0	20	100				3	0	0	0	0	0	6	0	0	0	0	0	0	0	0	0	0	0	0	0	0	0	0	0	0	0	0	0	0	0	0	4.15	4.15	7.11
1069	1	194	1	1	0	15.05.17.		37.4								4	0	1		0	0	12	1	0	0	0	0	0	0	0	0	0	0	0	0	0	0	0	0	0	0	0	0	0	0	0	253.87	253.87	27.7
1070	0	22	0	6	6	25.05.17.	38.4	37.6	120	0	28	98		3		3	0	0	0	0	0		1	1	0	0	0	0	1	1	1	0	0	0	0	1	0	0	0	0	0	0	0	0	0	0	22.42	22.4	12.83
1071	0	86	0	1	1	26.05.17.	39.2	36.9	113	0	24	100		1	15	4	0	0	0	0	0		0	0	0	0	0	0	0	0	0	0	0	0	0	0	0	0	0	0	0	0	0	0	0	0	17.27	17.27	15.83
1072	1	173	0	2	1	29.05.17.	39.5	37.2	120	1	23	99		1.5	15	3	0	1	2	0	0	8	0	0	0	0	0	0	0	0	0	0	0	0	1	0	0	0	0	0	0	0	0	0	0	0	102.71	102.71	13.22
1073	0	117	1	0	0	30.05.17.	39.5	38.8	119	1	17	98			15	3	0	0	0	0	0	6	0	0	0	1	0	0	0	0	0	0	0	0	0	0	0	0	0	0	0	1	0	0	0	0	26.16	26.16	13.18
1075	1	210	1	7	7	5.06.17.	39	36.6	107	0	20	100	125	2	15	4	0	0	0	0	0	8	0	0	0	0	0	0	0	0	0	1	0	0	0	0	0	0	0	0	0	0	0	0	0	0	123.74	123.74	8.27
1078	0	25	1	1		6.06.17.	40	39	148	0	32	99		2	15	3	0	0	0	0	0		0	0	0	0	0	0	0	0	1	0	0	0	0	0	0	0	0	0	0	0	0	0	0	0	43.46	56.23	18.96
1080	1	6	0	4	4	5.06.17.	38.5	37.2	132	0	78	91		2	12	2	0	0	0	0	0	24	1	1	1	1	1	1	1	1	0	1	0	0	1	1	0	1	1	0	0	0	0	0	0	0	37.6	37.6	9.8
1081	1	179	0	3	3	06.06.17.	38.6	37.8	88	0	20	99		1.5	15	3	1	1	other	0	0		1	0	0	0	0	0	0	0	0	0	0	0	0	0	0	0	0	0	0	0	0	0	0	0	62	62	17.3
1082	0	24	0	1	1	08.06.17.	39.6	39.7	132	0	28	100		3	15	2	1	0	0	0	0		1	1	0	0	0	0	1	0	1	0	1	0	0	0	0	0	0	0	0	0	0	0	0	0	52.1	52.1	23.1
1084	1	205	1	3	2	16.06.17.	40	40	121	1	18	98			15	3	0	0	0	0	0	8	0	0	0	0	0	0	0	0	0	0	0	0	0	0	0	0	0	0	0	0	0	0	0	0	81.95	138.88	20.52
1085	0	148	1	2	2	17.06.17.		39.2	104	0	20	100		1	15	3	0	0	0	0	0	6	1	0	0	0	0	0	0	0	0	0	0	0	0	0	0	0	0	0	1	0	0	0	0	0	51.33	51.22	24.02
1086	1	180	1	2	2	27.06.17.		37	76	0	33	98		2	15		1	0	0	0	0	8	1	1	0	0	0	0	0	0	0	0	0	0	0	0	1	1	1	0	0	0	0	0	0	0		11.5
1087	0	214	0	0	0	19.06.17.	38.4	37.1	92	0	19					4	0	0	0	0	0		0	0	0	0	0	0	0	0	0	0	0	0	0	0	0	0	0	0	0	0	0	0	0	0	43.12	43.12	5.68
1088	0	33	1	0	0	21.06.17.	40	38.9	157	1	28	100		1	15	2	0	0	0	0	0		1	1	0	0	0	0	0	0	0	0	0	0	0	0	0	0	0	0	0	0	0	0	0	0	113.9	113.9	21.08
1089	0	114	1	0	0	26.06.17.	38.9	38.9	120	1	16	100		1.5	15	2	0	0	0	0	0		1	0		0	0	0	0	0	0	1	0	0	0	0	0	0	0	0	0	1	0	0	0	0	5.35	5.35	11.7
1090	1	136	0	3	3	27.06.17.		38.3	134	1	24	100			15	2	0	1	11	1	0		0	0	0	0	0	0	0	0	0	0	0	0	0	0	0	0	0	0	0	0	0	0	0	0	145.17	171.38	16.97
1091	0	20	0	0	0	27.06.17.	38.5	38.3	120	0	26	100			15	4	0	0	0	0	0		0	0	0	0	0	0	1	0	1	0	0	0	0	0	0	0	0	0	0	0	0	0	0	0	38.42	52.3	22.54
1092	1	182	0	5	0	29.06.17.	38	37.3	102	0	18	99		2	15	3	0	0	0	0	0		0	0	0	0	0	0	0	0	0	0	0	0	0	0	0	0	0	0	0	0	0	0	0	0	63.1	63.1	16.7
1093	0	162	0	1	1	10.07.17.	38.5	36.9	97	0	18	100		1	15	4	0	1	5	0	0		0	0	0	1	0	0	0	0	0	0	0	0	0	0	0	0	0	0	0	0	0	0	0	0	12.38	12.38	2.8
1095	0	10	0	2	2	10.07.17.	40	38.2	156	0	30	99		2	15	3	0	0	0	0	0		0	0	0	0	0	0	0	0	0	0	0	0	0	0	0	0	0	0	0	0	0	0	0	0	78.43	78.43	32.94
1096	0	114	0	1	1	14.07.17.	39.5	38.8	140	1	22	98		2	15	2	0	0	0	0	0		0	0	0	0	0	0	0	0	0	0	0	0	0	0	0	0	0	0	0	0	0	0	0	0	22.62	22.62	17.77
1097	1	173	1	1	1	14.07.17.	40	38.9	140	1	30	100		4	15	4	0	0	0	0	0		1	1	1	0	0	0	1	1	1	1	1	0	1	0	0	0	0	1	0	0	0	1	0	0	69.3	69.3	11.52
1101	0	165	1	3	2	18.07.17.		36.5	78	0	23	100		1	15	4	1	0	0	1			0	0	0	0	0	0	0	0	0	0	0	0	0	0	0	0	0	0	0	0	0	0	0	0	2.53	2.53	2.63
1102	0	137	0	4	4	19.07.17.	40	37	120	1	22	100		1	15	4	1	0	0	0	0		1	0	0	0	0	0	0	0	0	0	0	0	0	0	0	0	0	0	0	0	0	0	0	0	140.2	140.2	7.9
1103	0	174	0	2	2	21.17.17.	37.4	37	80	0	20	100		1	15	3	0	0	0	0	0		0	0	0	0	0	0	1	0	1	0	0	0	0	0	0	0	0	0	0	0	0	0	0	0	0.03	0.03	10.14
1105	0	49	0	7	7	24.07.17.	39.5	39.5	112	0	22	99		2	15	4	0	0	0	0	0		0	1	0	0	0	0	0	0	0	0	0	0	0	0	0	0	0	0	0	0	0	0	0	0	46.41	50.83	14.69
1106	0	96	1	3		28.07.17.		39	140	1	20	97		2	15		0	0	0	0	0		0	0	0	0	0	0	0	0	0	0	0	0	0	0	0	0	0	0	1	0	0	0	0	0	9.07	89.69	17.23
1107	0	207	1	4	0	30.07.17.		37.6	100	0	22	97		1	15	4	0	0	0	0	0		0	0	0	0	0	0	0	0	0	0	0	0	0	0	0	0	0	0	0	0	0	0	0	0	12.28	15.36	9.18
1108	0	60	1	7	7	01.08.17.	40	39	124	0	22	100		2		4	0	0	0	0	0		0	0	0	0	0	0	1	0	0	0	0	0	0	0	0	0	0	0	0	0	0	0	0	0	35.7	87.89	13.7
1109	0	169	0	3	3	3.08.17.	39.6	37.5	102	0	20	100		3	15	4	0	0	0	0	0		1	0	0	0	0	0	1	0	1	1	0	0	0	0	0	0	0	0	1	0	0	0	0	0	0.48	0.48	11.71
1110	0	206	0	7	7	10.08.17.	39	37.7	110	0	23	98		2	15	3	1	0	0	0	0		1	1	1	0	0	0	1	1	0	1	0	0	0	0	0	0	0	0	0	0	0	0	0	0	6.4	6.4	10.47
1111	0	107	1	3	1	13.08.17.	38	36.6	98	0	14	100		1	15	3	0	0	0	0	0		0	1	0	0	0	0	0	0	0	0	0	0	0	0	0	0	0	0	0	0	0	0	0	0	11.21	11.21	15.4
1112	1	5	0	1	1	14.08.17.	38.9	38.5	150	0	46	99		1	15	3	0	0	0	0	0		0	0	0	0	0	0	1	0	0	0	0	0	0	0	0	0	0	0	0	0	0	0	0	0	255.39	255.39	27.44
1113	1	30	1	1	1	15.08.17.		39.2	138	0	26	100		1	15	3	0	0	0	0	0		1	0	0	0	0	0	0	0	0	0	0	0	0	1	0	0	0	0	0	0	0	0	0	0	71.73	71.73	33.11
1114	1	140	1	1	1	22.08.17.	38.5	37.7	112	0	18	98		2	15	3	0	0	0	0	0		1	0	0	0	0	0	1	0	1	1	0	0	0	0	0	0	0	0	0	0	0	0	0	0	193.46	193.46	8.05
1115	0	214	1	3	2	27.08.17.	39	39.6	88	0	20			2	15	3	1	0	0	0	0		1	1	0	0	0	0	0	0	0	0	0	0	0	0	0	0	0	0	0	0	0	0	0	0	86.71	163.36	13.44
1116	0	111	0	4	4	29.08.17.	40	39	118	1	18	99		2	15	4	0	0	0	0	0		1	0	0	0	0	0	0	0	0	0	0	0	0	0	0	0	0	0	0	0	0	0	0	0	126.12	126.12	8.83
1117	0	1	0	0	0	30.08.17.	38.7	37	130	0	34	99		1		4	0	0	0	0	0	12	0	0	0	0	0	1	0	0	0	0	0	0	0	0	0	0	0	0	0	0	0	0	0	0	97.1	97.1	30.23
1118	0	122	0	1	1	04.09.17.	38.5		104	0	20	99		1	15	4	0	0	0	0	0	8	0	0	0	0	0	0	0	0	1	0	0	0	0	0	0	0	0	0	0	0	0	0	0	0	12.23	12.23	7.53
1120	1	41	1	7	1	9.10.17.	40	38.8	156	1	35	95			15	3	1	1	other		0	20	0	1	0	0	0	0	0	0	0	0	0	0	1	0	0	0	0	0	0	0	0	0	0	0	319.75	319.75	16.93
1121	1	18	1	1	1	28.10.17.	38.5	37.3	106	0	28	98		2	15	3	0	0	0	0	0		1	1	0	0	0	0	1	1	1	1	0	0	0	0	0	0	0	0	0	0	0	0	0	0	125.45	152.34	14.06
1123	0	151	1	0	0	07.09.17.	39	38.5	105	0	19	98		1	15	4	0	0	0	0	0		0	0	0	0	0	0	0	0	0	0	0	0	0	0	0	0	0	0	0	0	0	0	0	0	3.95	102.85	16.09
1124	0	193	0	1	0	14.09.17.	38	37.5	89	0	18	98			15	3	0	0	0	0	0	6	0	0	0	0	0	0	1	0	1	0	0	0	0	0	0	0	0	0	0	0	0	0	0	0	1.43	1.43	9.49
1127	0	134	1	5	5	14.09.17.	39	37	99	0	20	100		2	16	4	0	0	0	0	0	8	0	0	0	0	0	0	1	0	0	0	0	0	0	0	0	0	0	0	0	0	0	0	0	0	0.43	0.43	5.69
1128	1	205	1	4	2	15.09.17.		36.6	100	0	22	98				4	1	0	0	0	0		0	1	0	0	0	0	0	0	0	0	0	0	0	0	0	0	0	0	0	0	0	0	0	0	338.95	338.95	23.94
1129	0	12	1	1	1	18.09.17.	38	37.2	128	0	32	100		0.5	15	3	0	0	0	0	0		0	0	0	0	0	0	1	0	0	0	0	0	0	0	0	0	0	0	0	0	0	0	0	0
1130	0	99	1	7	1	17.09.17.	39.4	39.4	100	0	20	100		1.5	15	3	1	1	other	1	0		1	0	0	0	0	0	0	0	0	0	0	0	0	0	0	0	0	0	0	0	0	0	0	0	36.9	67.19	19.23
1132	0	173	0	1	1	24.09.17.	40.1	40.1	158	1	20	98		1.5	15	2	0	1	4	1	0		0	0	0	0	0	0	1	0	0	1	0	0	0	0	0	0	0	0	0	0	0	0	0	0	75	75	4.6
1133	1	182	1	3	3	01.10.17.	39	37.2	108	0	28	98		1.5	15	4	0	0	0	0	0		0	0	0	0	0	0	1	0	0	0	0	0	0	0	0	0	0	0	0	0	0	0	0	0	63.2	63.2	11.07
1135	1	176	1	4	4	5.10.17.	40	36.6	65	0	25	98		1	15	3	1	0	0	0	0	8	0	0	0	0	0	0	0	0	0	0	0	0	0	0	0	0	0	0	0	0	0	0	0	0	54.53	54.53	7.64
1136	1	58	0	2	2	7.10.17.	39.5	38.3	142	1	26	97		2	15	2	0	0	0	0	0	10	1	1	0	0	1	0	1	0	0	0	0	0	1	0	1	0	0	0	0	0	0	0	0	0	268	296	17.5
1137	0	175	1	7	0	7.10.17.	38.3	36.6	72	0	26	100		3	15	3	0	1	11	0	0	6	0	1	0	0	0	0	1	0	0	0	1	0	0	0	0	0	0	0	0	0	0	1	0	0	1.46	1.46	7.97
1138	0	11	1	1	1	23.10.17.	40	36.8	145	0	35	99		2	15	4	0	0	0	0	0	9	0	1	0	0	0	0	0	0	1	1	0	0	0	0	0	0	0	0	0	0	0	0	0	0	263	263	36.04
1142	1	138	1	7	7	31.10.17.	39	38.1	114	0	16	96		1.5	15	4	1	0	0	0	0	12	0	0	0	0	0	0	0	0	0	0	0	0	0	1	0	0	0	0	0	0	0	0	0	0	52.47	64	13.9
1143	0	190	0	0	0	31.10.17.	39	37.5	115	0	15	100		2	15	3	0	0	0	0	0		0	0	0	0	0	0	0	0	0	0	0	0	0	0	0	0	0	0	0	0	0	0	1	0	11.47	246	10.55
1144	0	213	0	1	0	04.11.17.		38.2	130	1	19	100	96	2	15	3	0	0	0	0	0	12	1	0	0	0	0	0	0	0	0	0	0	0	0	0	0	1	0	0	0	0	0	0	0	0	12.75	160	10.26
1145	0	6	1	7	7	07.11.17.		36.9	127	0	42	99		1	15	4	0	0	0	0	0	12	0	0	0	0	0	0	0	0	0	0	0	0	0	0	0	0	0	0	0	0	0	0	0	0	1.01	1.01	13.02
1147	1	125	1	7	0	03.12.17.	38.1	37.5	100	0	21	100			15	4	0	1	11	1	0		0	0	0	0	0	0	0	0	0	0	0	0	0	0	0	0	0	0	0	0	0	0	0	0	5.5	5.5	8.81
1148	1	47	0	7	7	10.12.17.		37.5	135	0	30	98		2		2	0	0	0	0	0		0	0	0	0	0	0	1	0	0	0	0	0	0	0	0	0	0	0	0	0	0	0	0	0	31.84	54.21	18.44
1149	0	180	1	7	7	13.11.17.		37.8	102	0	20	99		1	15	4	1	0	0	0	0	12	0	0	0	0	0	0	1	1	0	0	0	0	0	0	0	0	0	0	0	0	0	0	0	0	92.58	107.3	26.67
1150	0	120	0	7	0	13.11.17.		39	104	0	20	100		1		3	0	0	0	0	0	12	1	0	0	0	0	0	0	0	0	0	0	0	0	0	1	0	0	0	0	0	0	0	0	0	1.55	8.5	16.05
1152	0	174	1	5	5	14.11.17.	40	37.4	87	0	21	96			15	3	1	0	0	0	0	8	1	1	0	0	0	0	1	0	0	0	0	0	1	0	0	0	0	0	0	0	0	0	0	0	64.15	64.15	5.64
1154	0	212	0	1	1	14.11.17.	39	36.8	74	0	18	99			15	3	0	0	0	0	0	6	0	0	0	0	0	0	1	1	0	0	0	0	0	0	0	0	0	0	0	0	0	0	0	0	0	0.69	7.55
1157	0	210	0	2	0	21.11.17.	39	36.6	73	0	20	99		1	15	3	0	0	0	0	0	8	0	0	0	0	0	0	0	0	0	0	0	0	0	0	0	0	0	0	0	0	0	0	0	0	0.18	0.34	8.66
1158	0	136	1	1	1	24.11.17.	40	38.4	112	0	16	98	106	0.5	15	2	0	0	0	0	0	6	0	1	0	0	0	0	1	1	0	0	0	0	0	0	0	0	0	0	0	0	0	0	0	0	65.21	65.21	17.56
1159	1	161	1	3	0	24.11.17.	42	39	106	0	20	100		2		2	0	0	0	0	0	8	0	0	0	0	0	0	0	0	0	0	1	0	0	0	0	0	0	0	0	0	0	0	0	0	44.82	44.82	7.69
1160	1	204	1	1	1	2017-11-25	39.5	38.8	104	0	24	98	127	1	15	3	0	0	0	0	0		0	0	0	0	0	0	0	0	0	0	0	0	0	0	0	0	0	0	0	0	0	0	0	0	20.96	40.17	8.32
1161	0	60	1	7	7	22.11.17.	39.5	38.6	115	0	26	98		2	15		0	1		0	0	6	0	0	0	0	0	0	0	0	0	0	0	0	0	0	0	0	0	0	0	0	0	0	0	0	2.34	11.39	16.36
1162	1	206	0	7	5	2017-11-15	40	38	102	0	22	99		2	15	4	1	1		0	0		1	1	0	0	0	0	0	0	0	0	0	0	0	1	0	0	0	0	0	0	0	0	0	0	89.37	89.37	11.88
1166	1	20	0	4	4	29.11.17.	38.5	38.5	177	1	32	97			15		1	0	0	0	0	16	1	0	0	0	0	0	1	0	0	1	0	0	0	0	0	0	0	0	0	1	0	0	0	0	102.05	171.74	15.47
1167	0	15	0	0	0	2017-11-28	40	38	136	0	24	99				4	0	0	0	0	0		0	0	0	0	0	0	1	0	1	0	0	0	0	0	0	0	0	0	0	0	0	0	0	0	56.85	56.85	15.4
1169	1	50	1	6	6	30.11.17.	40	36.1	120	0	35	95		2	15	3	1	1	2		0	12	1	0		0	0	0	1	0	0	0	0	0	1	1	1	0	1	0	0	0	0	0	0	0	277.68	277.68	10.54
1170	0	145	1	7	5	2017-11-30	38.8	36.5	80	0	21	99			15	4	1	0	0	0	0	6	0	0	0	0	0	0	0	0	0	0	0	0	0	0	0	0	0	0	0	0	0	0	0	0	2	2	3.54
1174	0	186	1	4	4	04.12.17.	39.4	38	108	0	24			2	15	4	0	0	0	0	0	8	0	1	1	0	0	0	1	1	0	0	0	0	0	0	0	0	0	0	0	0	0	0	0	0	139.86	140.8	13.73
1175	0	194	1	2	0	2017-12-07	37	36.2	107	0	20	99		2	15	3	0	0	0	0	0	6	0	0	0	0	0	0	0	0	0	0	0	0	0	0	0	0	0	0	0	1	0	0	0	0	0.53	0.53	6.07
1177	0	98	1	2	2	2017-12-08	38	37.4	110	0	19	98		1	15	4	0	1	2	1	0		0	0	0	0	0	0	1	0	0	0	0	0	0	0	0	0	0	0	0	0	0	0	0	0	40.73	40.73	15.89
1178	0	108	0	0	0	11.12.17.	38.1	38.1	120	1	20	100		2.5	15	3	0	1		1	0	14	0	1	0	0	0	0	1	1	1	0	0	0	0	0	0	0	0	0	0	0	0	0	0	0	1.58	1.58	19.32
1184	1	197	0	2	2	2017-12-14	39.4	37.5	98	0	19	99		1	15	4	0	0	0	0	0		1	1	0	0	0	0	1	0	0	0	0	0	0	0	0	0	0	0	0	0	0	0	0	0	25.71	34.5	5.38
1186	0	113	1	2	2	20.12.17.	40	40	132	1	18	100		2	15	4	1	0	0	0	0	10	0	0	0	0	0	0	0	0	0	0	0	0	0	0	0	0	0	0	0	0	0	0	0	0	133.64	133.64	10.5
1190	0	183	1	2		2017-12-22	37.6	37.6	101	0	19	99		1	15	4	0	0	0	0	0		0	0	0	0	0	0	1	1	0	0	0	0	0	0	0	0	0	0	0	0	0	0	0	0	7.06	7.06	10.19
1193	0	199	0	1	0	2017-12-28		36.6	74	0	16	100		1	15	4	0	0	0	0	0		0	0	0	0	0	0	0	0	0	0	0	0	0	0	0	0	0	0	0	0	0	0	0	0	0.55	30.44	13.51
1198	1	174	0	3	2	2018-01-02	39.2	37.8	108	0	24	99		3	15		0	0	0	0	0		1	1	0	0	0	0	1	1	1	1	1	0	1	0	0	0	0	1	0	0	0	1	0	0	215.72	215.72	15.61
1201	0	38	1	2	2	15.01.18.	39	38.3	160	1	32	98		2	15	3	0	0	0	0	0	12	1	1	0	0	0	0	1	0	1	0	0	0	0	0	0	0	0	0	0	0	0	0	0	0	86.25	86.25	5.82
1211	0	158	1	7	6	2018-01-12		36.5	90	0	19			2	15	4	1	0	0	0	0		0	0	0	0	0	0	0	0	0	0	0	0	0	0	1	0	0	0	0	0	0	0	0	0	113.27	125	10.27
1212	0	51	1	4	4	2018-01-13	40	38	124	0	22	99		1	15	4	1	0	0	0	0		0	0	0	0	0	0	1	0	0	0	0	0	0	0	0	0	0	0	0	0	0	0	0	0	49.47	49.47	12.71
1213	1	191	1	7	7	2018-01-15	40	39.5	118	0	24			2	15	3	1	0	0	0	0		1	1	0	0	0	0	1	0	0	0	0	0	0	1	0	0	0	0	0	1	0	0	0	0	37.12	37.12	7.73
1214	0	100	0	1	1	2018-01-14	38.7	38.7	120	1	22	96		2	15	3	0	0	0	0	0		1	1	1	1	0	0	1	1	1	1	1	0	1	0	0	0	0	1	1	0	0	0	0	0	7.44	7.44	9.07
1215	1	24	0	2	2	15.01.18.	40	37.2	140	0	30	97		1	15		0	0	0	0	0	16	0	0	0	1	0	0	0	0	0	0	0	0	0	0	0	0	0	0	0	0	0	0	0	0	134.1	231.97	16.52
1216	0	113	0	3	2	2018-01-13	39	36.3	80	0	20	98		2	15	4	0	0	0	0	0		0	0	0	0	0	0	0	0	0	0	0	0	0	0	0	1	0	0	0	0	0	0	0	0	23	23	5.22
1217	1	44	1	4	3	2018-01-16	40	37.9	110	0	40	97		2.5		4	0	1	2	1			1	1	0	0	0	0	1	0	0	1	0	0	1	1	0	1	1	1	0	0	0	0	0	0	23.34	23.34	7.48
1224	1	34	0	3	3	2018-04-01	38.5	38.5	164	1	36	95	103	3	15	2	0	0	0	0	0		1	1	1	0	1	1	1	1	1	1	1	0	1	1	0	0	0	1	1	1	0	0	0	0	227.41	227.41	3.32
1228	0	137	1	2	2	18.01.18.	40	38.1	103	0	24	98			15		0	1		0	0	8	0	0	0	0	0	0	1	0	1	0	0	0	0	0	0	0	0	0	0	0	0	0	0	0	93.77	93.77	11.74
1229	0	16	1	7	7	17.01.18.	39.7	38.1	120	0	34	95		2			0	0	0	0	0	12	0	0	0	0	0	0	1	0	0	0	0	0	0	0	0	0	0	0	0	0	0	0	0	0	8.72	8.72	19.13
1230	0	203	0	4	4	2018-02-16	38	38.2	100	0	18	98		2	15	4	1	0	0	0	0		1	1	0	0	0	0	1	1	0	1	0	0	0	0	0	0	0	0	0	0	0	0	0	0	56.67	56.67	11.42
1231	0	65	0	1	1	19.01.18.	39	38	118	0	22	99		1	15	4	1	0	0	0	0	20	1	1	0	0	0	0	0	0	0	0	1	0	0	0	0	0	0	0	0	0	0	0	0	0	85.16	85.16	16.01
1232	1	120	1	3	0	2018-01-20	38.2	38.2	118	1	20	98		0.5	15	3	0	0	0	0	0		1	1	0	0	0	0	1	0	0	0	0	0	0	0	0	0	0	0	0	0	0	0	0	0	273.72	273.72	9.14
1233	0	56	1	3	3	23.01.18.	39	38.9	116	0	20	97					0	0	0	0	0	18	1	0	0	0	0	0	1	0	1	1	0	0	0	0	0	0	0	0	0	0	0	0	0	0	35.67	35.67	14.7
1234	0	42	1	2	2	23.01.18.	40	38	128	0	24	96		1	15		0	0	0	0	0	8	1	0	0	0	0	0	0	0	0	0	0	0	0	0	0	0	0	0	0	0	0	0	0	0	10.15	10.15	6.87
1235	0	56	0	3	3	23.01.18.	38.5	38.6	106	0	20	98					0	0	0	0	0	12	1	0	0	0	0	0	1	1	1	1	0	0	0	0	0	0	0	0	0	0	0	0	0	0	45.36	45.36	15.84
1238	0	77	1	5	4	2018-01-26	39.7	39.7	120	1	26	98		2	15	3	1	0	0	0	0		0	1	0	0	0	0	0	0	0	0	0	0	0	1	0	0	0	0	0	0	0	0	0	0	33.59	33.59	16.94
1239	0	19	0	1	1	25.01.18.	40	38.1	143	0	31	98					0	0	0	0	0	6	0	0	0	1	0	0	1	0	0	1	0	0	1	0	0	0	0	0	0	0	0	0	0	0	4.05	4.05	19.65
1241	1	202	1	2	2	2018-02-19	39	39	119	0	18	99		2	15	3	0	0	0	0	0		1	0	0	0	0	0	1	0	0	0	0	0	0	0	0	0	0	0	0	0	0	0	0	0	109.2	109.2	15.11
1243	0	45	0	5	5	29.01.18.	39.9	39.1	140	1	28	98		2		3	0	0	0	0	0	10	0	0	0	0	0	0	1	0	0	1	1	0	0	0	0	0	0	0	0	0	0	0	0	0	12.39	12.39	10.6
1244	0	6	1	7	7	30.01.18.	38.8	36.7	120	0	35	97		2	15	4	1	0	0	0	0	11	1	0	0	0	0	0	0	0	0	0	0	0	0	0	0	0	0	0	0	0	0	0	0	0	113.76	118.16	17.87
1246	0	132	0	7	7	31.01.18.	39	36.6	100	0	26	96		1		3	1	0	0	0	0	10	0	0	0	0	0	0	0	0	0	0	0	0	0	0	0	0	0	0	0	0	0	0	0	0	4.59	4.59	5.67
1247	0	163	0	1	1	31.01.18.	38.5	37.5	119	0	26	99		2	15	3	0	0	0	0	0	16	0	0	0	0	0	0	1	0	1	0	0	0	0	0	0	0	0	0	0	0	0	0	0	0	2.05	2.05	10.59
1248	0	211	1	1	1	2018-02-02	39	37.3	100	0	19	99		1		4	1	0	0	0	0		1	1	0	0	0	0	1	0	0	0	0	0	0	0	0	0	0	0	0	0	0	0	0	0	51.36	51.36	28.6
1249	0	140	1	3	3	08.03.18.	38.3	37.6	116	1	18	98		1	15	3	1	0	0	0	0	12	0	0	0	0	0	0	1	0	0	0	0	0	0	0	0	0	0	0	0	0	0	0	0	0	89.59	89.59	12.6
1250	1	41	1	3	3	2018-02-03	41	39	140	1	36	100		1	15	3	0	0	0	0	0	20	0	1	0	0	0	0	1	0	0	0	0	0	1	1	0	0	1	0	0	0	0	0	0	0	314.34	314.34	6.32
1251	0	89	0	0	0	2018-02-05	38.2	37.3	110	0	22	99		1	15	3	0	0	0	0	0	12	0	1	0	0	0	0	0	0	0	1	0	0	0	0	0	0	0	0	0	0	0	0	0	0	14.38	14.38	8.55
1252	0	60	0	0	0	07.02.18.	40	37.9	123	0	24	95		1	15		0	0	0	0	0	6	0	1	0	0	0	0	0	0	0	0	0	0	0	0	0	0	0	0	0	0	0	0	0	0	28.9	28.9	17.22
1255	0	52	1	2	2	2018-02-06		37.4	113	0	20	97		2	15	3	1	0	0	0	0		0	0	0	0	0	0	1	0	1	1	1	0	0	0	0	0	0	0	0	0	0	0	0	0	9	9	5.87
1256	0	35	0	7	7	07.02.18.	39.3	39.3	136	0	26	98		2	15	3	0	0	0	0	0	8	0	0	0	0	0	0	1	0	1	1	0	0	0	0	0	0	0	0	0	0	0	0	0	0	25.02	25.02	10.22
1257	0	70	1	7	7	07.02.18.	38.9	38.9	123	1	22	98		2	15	4	0	0	0	0	0	8	0	0	0	0	0	0	1	0	0	1	0	0	0	0	0	0	0	0	0	0	0	0	0	0	31.28	31.28	4.8
1259	0	71	1	6	6	12.02.18.	40	39.9	148	1	24	100		1	15		0	0	0	0	0	16	0	0	0	1	0	0	0	0	0	0	0	0	0	0	0	0	0	0	0	0	0	0	0	0	13.17	13.17	15.93
1261	0	54	1	1	1	2018-02-15	38.9	37.7	115	0	23	99		2	15	3	0	0	0	0	0	6	0	0	0	0	0	0	0	0	0	0	0	0	0	0	0	0	0	0	0	0	0	0	0	0
1263	1	202	1	5	0	2018-02-18		36.1	138	1	18			3	15	2	0	0	0	0	0		1	1	0	0	0	0	1	0	0	1	0	0	0	0	0	0	0	1	0	0	0	0	0	0	277.99	321	7.84
1266	0	21	1	2	2	2018-02-16	39	38.4	139	0	28	99		1	15	4	0	0	0	0	0		0	0	0	0	0	0	1	0	0	0	1	0	0	0	0	0	0	0	0	0	0	0	0	0	6.14	6.14	25.01
1269	1	63	1	2	2	2018-02-18	40.1	40.1	112	0	28	98		1.5	15	2	0	1	2	0	0		0	0	0	0	0	0	0	0	0	0	0	0	1	1	0	0	1	0	0	0	0	0	0	0	7.5	7.5	8.7
1274	0	135	0	6	6	10.04.18.	39.6	38	93	0	20	100		1		4	1	0	0	0	0	12	0	0	0	0	0	0	0	1	0	0	0	0	0	0	0	0	0	0	0	0	0	0	0	0	96.16	96.16	8.6
1275	0	109	0	0	0	20.02.18.	39.2	37.2	120	1	21	100		2	15	4	0	0	0	0	0	9	0	0	0	0	0	0	0	0	0	0	0	0	0	0	0	0	0	0	0	0	0	0	0	0	63.07	63.07	22.88
1276	0	123	1	4	0	2018-03-09	39	38.8	120	1	24			2		3	0	0	0	0	0		0	0	0	0	0	0	0	0	0	0	0	0	0	0	0	0	0	0	0	0	0	0	0	0	5.25	5.25	7.91
1277	0	172	0	3	3	2018-02-21	39	38.5	120	1	20	99		1	15	4	0	0	0	0	0		0	0	0	0	0	0	0	0	0	0	0	0	0	0	0	0	0	0	0	0	0	0	0	0	2.27	2.27	3.77
1278	1	103	0	5	5	2018-02-22	40	37	100	0	18			2	15	3	1	1	other	1	1		0	0	0	0	0	0	0	0	0	0	0	0	0	0	0	0	0	0	0	1	0	0	0	0	49.19	49.19	9.3
1279	1	162	1	7	7	2018-02-19	39.5	37.3	97	0	27	96		2		3	1	1	6, other	1	0		1	0	0	0	0	0	0	0	0	0	0	0	1	1	0	0	1	0	0	0	0	0	0	0	54.95	54.95	4.92
1280	0	15	0	1	1	2018-02-25	40.2	38.8	132	0	28	99		3	15	3	0	0	0	0	0		1	1	0	0	0	1	0	0	0	0	0	0	0	0	0	0	0	0	0	1	0	0	0	0	24.02	47.09	13.53
1283	0	10	1	2	2	2018-02-25	39.2	38.3	160	1	34	96		2		3	0	0	0	0	0		1	1	0	1	0	1	1	1	1	1	1	0	1	0	0	0	0	0	0	1	0	0	0	0	38.42	72.6	3.31
1285	0	36	1	2	2	2018-02-27	39	37.6	152	1	28			2	15	4	0	0	0	0	0		0	0	0	0	0	0	0	0	0	0	0	0	0	1	0	0	0	0	0	0	0	0	0	0	23.32	23.32	12.57
1286	0	156	1	7	7	02.03.18.	39.5	37	98	0	19	98		2	15	4	0	0	0	0	0	8	0	0	0	0	0	0	0	0	0	0	0	0	0	0	0	0	0	0	0	0	0	0	0	0	0.18	0.21	6.6
1288	0	20	1	4	4	04.03.18.	40	37.4	126	0		98		2	15	3	0	0	0	0	0	12	0	0	0	0	0	0	1	0	0	0	0	0	0	0	0	0	0	0	0	0	0	0	0	0	104.41	164.42	21.5
1289	0	184	1	7	2	2018-03-01	37.7	37	100	0	20	100				4	0	0	0	0	0		0	0	0	0	0	0	0	0	0	0	0	0	0	0	0	0	0	0	0	0	0	0	0	0	0.81	0.81	6.39
1290	0	184	0	7	7	05.03.18.		37.3	87	0	20	100		2	15	4	1	0	0	0	0		0	0	0	0	0	0	0	0	0	0	0	0	0	0	0	0	0	0	0	0	0	0	0	0	0.17	0.17	12.62
1292	0	215	1	7	3	08.03.18.	38	36.7	80	0	20	100		2	15	4	0	0	0	0	0	6	0	0	0	0	0	0	1	1	1	0	0	0	0	0	0	0	0	0	0	0	0	0	0	0	8.58	8.58	7.74
1293	0	172	0	1	1	09.03.18	38.6	37.3	116	0	16	100		1	15	4	0	0	0	0	0	6	1	1	0	0	0	0	1	0	1	1	0	0	0	0	0	0	0	0	0	0	0	0	0	0	7.01	7.01	8.97
1294	0	213	0	6	6	06.03.18.	40	37.6	100	0	22	97				4	1	1	5	0	0		0	0	0	0	0	0	0	0	0	0	0	0	1	1	0	1	0	0	0	0	0	0	0	0	59.52	59.52	17.67
1301	0	10	1	2	2	12.03.18.	40	39.4	164	1	58			2	15	3	0	0	0	0	0	8	0	0	0	0	0	0	0	0	0	0	0	0	1	0	0	0	0	0	0	0	0	0	0	0	113.48	113.48	13.67
1302	1	64	1	1	1	11.03.18.	40	37.3	121	1	22				15	4	0	0	0	0	0	22	1	1	0	0	0	0	1	1	1	0	1	0	0	0	0	0	0	0	0	0	0	0	0	0	161.86	179.07	34.19
1304	1	60	0	6	3	12.03.18.	38.9	36.7	120	0	21			2	15	4	0	0	0	0	0	6	1	1	1	0	0	0	1	1	1	0	1	0	0	1	0	0	0	0	0	0	0	0	0	0	7.62	7.62	6.07
1305	0	186	0	0	0	2018-03-12	38.2	38.2	120	1	18	98		2	15	1	0	0	0	0	0		0	0	0	0	0	0	1	0	0	0	0	0	0	0	0	0	0	0	0	0	0	0	1	0	24.14	24.14	16.72
1306	1	116	1	2	2	2018-03-18	39.7	39.2	118	1	27	99	112	2.5	15	3	0	0	0	0	0		1	0	0	0	0	0	1	0	0	0	1	0	1	0	0	0	0	0	0	0	0	0	0	0	149.79	149.79	17.83
1308	0	141	0	3	3	2018-03-08	38.4	36.8	88	0	20	100				4	0	0	0	0	0		0	0	0	0	0	0	0	0	0	0	0	0	0	0	0	0	0	0	0	0	0	0	0	0	0.05	0.05	5.76
1309	0	152	0	2	2	2018-03-13	40	38	115	0	20	99		1.5		3	0	0	0	0	0		0	0	0	0	0	0	0	0	0	0	0	0	0	1	0	0	0	0	0	0	0	0	0	0	4.07	4.07	6
1310	1	161	1	7	7	2018-05-19		38.4	105	0	20	98	114	1	15	3	1	1	other	1	0		1	0	0	0	0	0	1	1	0	0	0	0	0	0	0	0	0	0	0	0	0	0	0	0	64.46	64.46	15.82
1311	1	214	0	2	2	2018-03-13	40	38	90	0	20	100	120			4	0	0	0	0	0		0	1	0	0	0	0	0	0	0	0	0	0	0	0	0	0	0	0	0	0	0	0	0	0	63.18	111.69	18.07
1312	0	24	0	2	2	2018-03-18	39.2	38.6	132	0	36	97			15	3	0	0	0	0	0		0	0	0	0	0	0	0	0	0	1	0	0	0	0	0	0	0	0	0	0	0	0	0	0	7.48	7.48	22.31
1313	0	74	1	2	1	2018-04-05	39.5	39.5	120	1	20	99		1	15	3	0	0	0	0	0		0	0	0	0	0	0	0	0	0	0	0	0	0	0	0	0	0	0	0	0	0	0	0	0	38.12	38.12	12.64
1314	0	134	1	1	1	16.03.18.	38.5	37.4	103	0	20	98		1		4	0	0	0	0	0	16	0	0	0	0	0	0	1	0	0	0	1	0	0	0	0	0	0	0	0	0	0	0	0	0	41.2	41.2	9.49
1315	0	169	1	3	3	2018-03-15		37.1	100	0	24	99				4	1	0	0	0	0	10	0	0	0	0	0	0	0	0	0	0	0	0	0	0	0	0	0	0	0	0	0	0	0	0	11.67	11.67	12.6
1317	0	80	1	5	5	2018-03-21	40	39.6	120	1	30	2.5		2.5		3	0	0	0	0	0		0	1	0	0	0	0	0	0	1	0	0	0	0	0	0	0	0	0	0	0	0	0	0	0	35.31	35.31	6.12
1321	0	81	1	5	5	2018-03-20	38.5	37.2	103	0	24	99				4	0	0	0	0	0		0	0	0	0	0	0	0	0	0	0	0	0	0	0	0	0	0	0	0	0	0	0	0	0	1.55	1.55	3.72
1323	0	83	0	0	0	2018-03-25		36.5	102	0	20	99		2	15	4	1	0	0	0	0		0	0	0	0	0	0	0	0	0	0	0	0	0	0	0	0	0	0	0	0	0	0	0	0	0.69	0.69	9.21
1324	0	55	1	3	3	26.03.18.	40.8	39	140	1	25	99		4	15	3	0	0	0	0	0	12	1	1	1	0	0	0	1	0	0	1	1	0	0	1	0	0	0	1	0	0	0	0	0	0	16.76	24.2	6.75
1326	0	115	1	7	7	2018-03-27	39	36.4	92	0	18	98		2	15	4	0	0	0	0	0		0	0	0	0	0	0	0	0	0	0	0	0	0	0	0	0	0	0	0	0	0	0	0	0	88.54	101.42	11.84
1327	1	27	1	4	4	27.03.18.	39	37.4	112	0	32	97		2			0	0	0	0	0		1	0	0	0	0	0	0	0	0	0	0	0	1	1	1	0	0	0	0	0	0	0	0	0	247.33	247.33	33.98
1328	0	196	1	0	0	2018-04-02	39.4	39	120	1	18	98		1	15	3	0	1	other	0	0	8	0	0	0	0	0	0	0	0	0	0	0	0	0	0	0	0	0	0	0	0	0	0	0	0	1.48	7.96	23.38
1329	1	88	0	0	0	2018-04-03	40	38.5	180	1	24			2	15	3	0	0	0	0	0		1	0	0	0	0	0	0	0	0	0	0	0	0	0	0	0	0	1	0	0	0	0	0	0	131.96	131.96	39.1
1330	1	27	1	5	5	31.03.18.	39	37.2	149	0	38	97		1	15	3	0	0	0	0	0	10	0	1	0	0	0	0	1	1	1	1	0	0	0	1	0	0	0	0	0	0	0	0	0	0	22.15	22.15	5.35
1331	0	33	1	5	4	04.04.18.	39	38.4	125	0				2	15	4	0	0	0	0	0	12	0	1	0	0	0	0	1	1	0	0	1	0	0	1	0	0	0	0	0	0	0	0	0	0	0.79	0.79	2.75
1332	1	44	1	7	7	2018-03-28		38.8	130	0	26	99		1.5	15	3	0	0	0	0	0		0	0	0	0	0	0	0	0	0	0	0	0	0	0	0	0	0	0	0	0	0	0	0	0	12.56	115.98	23.45
1333	0	45	1	4	4	04.04.18.	39.5	37.6	121	0	28	99		2	15	4	1	0	0	0	0	12	1	1	0	0	0	0	1	1	0	0	0	0	0	0	0	0	0	0	0	0	0	0	0	0	2.04	2.04	2.3
1335	0	31	1	4	3	2018-03-30	39.7	37	130	0	25	100			15	4	0	0	0	0	0		0	0	0	0	0	0	1	0	0	0	0	0	0	0	0	0	0	0	0	0	0	0	0	0	105.66	105.66	13.85
1336	0	111	0	2	2	2018-04-05	39	36.6	88	0	28	100		2	15	3	0	0	0	0	0	8	0	0	0	0	0	0	1	1	1	1	0	0	0	0	0	0	0	0	0	0	0	0	0	0	15.55	15.55	3.79
1337	1	157	0	5	4	2018-04-04	39	39.2	120	0	22	99		1	15	3	0	0	0	0	0		1	0	0	0	0	0	1	0	0	0	0	0	0	0	0	0	0	0	0	0	0	0	0	0	252.8	252.8	17.01
1338	0	73	0	0	0	06/04.18.	40	40	130	1	29	99		1		3	0	0	0	0	0	12	0	0	0	0	0	0	0	0	0	0	0	0	0	0	0	0	0	0	0	0	0	0	0	0	2.96	2.96	5.98
1339	0	55	0	2	2	06.04.18	39.6	38.8	150	1	28	99		1			0	0	0	0	0	12	0	1	0	0	0	0	0	0	0	0	1	0	1	0	0	0	0	0	0	0	0	0	0	0	4.06	4.06	8.99
1340	0	26	1	2	2	2018-04-06			127	0	52	99	72		15	1	1	0	0	0	0		1	0	0	1	1	0	1	0	0	0	0	0	1	1	1	1	1	1	0	0	0	0	0	0	6.09	6.09	9.04
1341	0	50	0	1	1	2018-04-08	40	39.2	140	1	20	98			15	3	0	0	0	0	0		0	0	0	0	0	0	1	0	0	0	0	0	0	1	1	0	0	0	0	0	0	0	0	0	162.31	162.31	19.49
1342	0	189	1	0	0	2018-04-09		36.5	91	0	22	99				3	0	0	0	0	0		0	0	0	0	0	0	1	0	0	0	0	0	0	0	0	0	0	0	0	0	0	0	0	0	3.16	3.16	30.19
1343	0	66	1	1	1	2018-10-29	39	38.6	140	1	32			1		2	0	0	0	0	0	6	0	0	0	0	0	0	1	0	1	0	0	0	0	0	0	0	0	0	0	0	0	0	0	0	46.29	46.29	19.87
1344	1	47	1	6	6	2018-10-25	39	39	120	0	60	100		2	15	2	0	0	0	0	0	15	1	1	1	0	1	0	1	1	1	1	0	0	1	1	0	0	0	1	0	1	0	0	0	0	2.69	150	28.13
1345	1	15	0	5	5	2018-11-05	39.8	37.5	140	0	24	98		2		4	0	0	0	0	0		1	1	0	0	0	0	1	0	0	1	0	0	0	0	0	0	0	0	0	0	0	0	0	0	11.63	11.63	33.08
1346	0	16	0	2	1	2018-10-29	37.6	36.9	140	0	35	100		2	15	4	0	0	0	0	0		0	0	0	0	0	0	0	0	0	0	0	0	0	0	0	0	0	0	0	0	0	0	0	0	38.18	38.18	10.96
1347	1	49	1	5	0	2018-10-30	37.7	37.7	104	0	24	100		2	15	4	0	0	0	0	0	6	0	1	0	0	0	0	1	0	0	0	0	0	0	0	0	0	0	0	0	0	0	0	0	0	177.14	177.14	24.57
1348	0	33	1	1	0	2018-11-11	38.5	38.4	102	0	21	100		2	15	4	0	0	0	0	0	6	0	0	0	0	0	0	0	0	0	0	0	0	0	0	0	0	0	0	0	0	0	0	0	0	6.67	6.67	8.71
1349	1	167	1	2	2	2018-11-11	40	38.5	102	0	20	98		2	15	3	0	0	0	0	0	10	1	0	0	0	0	0	0	0	0	0	0	0	0	0	0	0	0	0	0	0	0	0	0	0	130.75	143.1	7.82
1350	0	54	1	2	0	2018-11-15	38	37.1	114	0	56	98		1		2	0	0	0	0	0	8	0	0	0	0	0	0	0	1	0	0	0	0	1	1	0	1	1	0	0	0	0	0	0	0	19.24	19.24	17.86
1351	1	109	1	7	7	2018-10-23	39.8	36.7	100	0	22	98		2		4	1	0	0	0	0	12	1	1	0	0	0	0	1	0	0	0	0	0	0	1	1	0	0	0	0	0	0	0	0	0	10.84	10.84	7.02
1352	1	204	1	2	2	2018-10-22	39.3	38	105	0	22	99		1	15	4	0	0	0	0	0	6	0	0	0	0	0	0	0	0	0	0	0	0	0	1	0	0	0	0	0	0	0	0	0	0	79.94	79.94	15.46
1360	0	5	0	1	1	2018-04-09	39.7	37.7	160	1	52	96		2	15	4	0	0	0	0	0		0	0	0	0	0	1	1	0	0	0	0	0	1	0	0	0	0	0	0	0	0	0	0	0	3.3	5.4	6.27
1361	1	95	0	2	2	2018-04-11	38.2	36.7	96	0	21	99		2.5	15	4	0	0	0	0	0	6	0	0	0	0	0	0	1	0	0	0	0	0	0	0	0	0	0	1	0	0	0	0	0	0	261.64	261.64	18.6
1362	0	11	1	4	4	2018-04-12	40	38.6	152	0	38	99				3	0	0	0	0	0		0	0	0	0	0	0	0	0	0	0	0	0	0	0	0	0	0	0	0	0	0	0	0	0	11.81	11.81	20.74
1366	0	44	1	5	5	2018-04-13	38.4	37.4	127	0	24	100		1		4	1	0	0	0	0	8	1	0	0	0	0	0	1	0	0	0	0	0	0	1	0	0	0	0	0	0	0	0	0	0	0.62	0.62	4.03
1367	1		0	4	4	2018-04-16	39.9	39.5	168	1	56	95		2	14	3	0	0	0	0	0	16	1	1	0	1	0	0	0	0	0	0	0	0	1	0	0	0	0	0	0	0	0	0	0	0	294.51	294.51	19.64
1368	1	48	0	2	1	2018-04-18		37.7	140	1	48			2	15	2	0	0	0	0	0		0	0	0	0	0	0	1	0	0	0	0	0	1	1	0	0	1	0	0	0	0	0	0	0	19.05	19.05	12.71
1372	0	54	1	5	5	2018-04-17	39	36.6	112	0	19	97		2	15	4	0	0	0	0	0	8	0	0	0	0	0	0	1	0	1	1	0	0	0	1	0	0	0	0	0	0	0	0	0	0	9.09	9.09	2.67
1373	0	209	0	0	0	2018-04-18	39	37.8	96	0	20	97		2	15	3	1	1		1	1		0	1	0	0	0	0	1	0	1	0	0	0	0	0	0	0	0	0	0	0	0	1	0	0	1.04	3.8	19.89
1374	0	202	0	1	0	2018-04-17	38.8	38.4	84	0	18	100		1	15	3	0	0	0	0	0	6	0	0	0	0	0	0	1	0	0	0	0	0	0	0	0	0	0	0	0	0	0	0	0	0	6.26	6.26	4.28
1375	0	75	0	3	3	2018-04-17	39	37	138	1	26	99		2	15	3	0	0	0	0	0	12	0	0	0	0	0	0	1	1	1	0	0	0	0	0	0	0	0	0	0	0	0	0	0	0	2.21	2.21	4.17
1376	0	8	0	7	7	2018-04-18	39	38.8	140	0		91		1	15	2	0	0	0	0	0		0	0	0	0	1	0	0	1	1	1	0	0	0	1	0	0	0	0	0	0	0	0	0	0	2.2	2.2	21.34
1377	1	142	1	7	7	2018-04-19	39.3	37.4	120	1	20	98		2	15	3	0	1		1	0		1	0	0	0	0	0	0	0	0	0	0	0	0	1	0	0	0	0	0	0	0	0	0	0	20.07	21	7.88
1378	0	18	1	2	2	2018-04-18	40.4	38.8	170	1	36	96		1	15	3		1					0	1	0	0	0	0	1	0	1	1	0	0	0	0	0	0	0	0	0	0	0	0	0	0	58.23	58.23	24.5
1379	0	73	0	1	1	2018-04-20	39.5	37.2	111	0	24	98		1	15	4	0	0	0	0	0		0	0	0	0	1	0	0	0	0	0	0	0	0	1	0	0	0	0	0	0	0	0	0	0	3.1	3.1	5.5
1380	0	32	0	4	4	2018-04-19	40	37.9	140	0	30	97		2	15	3	0	0	0	0	0		0	1	0	0	0	0	1	1	1	0	0	0	1	0	0	0	0	0	0	0	0	0	0	0	56.78	56.78	11.5
1381	1	11	1	1	1	2018-04-20	38	37.6	160	1	32	97		1	15	2	0	0	0	0	0		1	1	0	0	1	0	1	1	1	0	0	0	0	0	0	0	0	0	0	0	0	0	0	0	118.69	297.58	29.21
1383	0	151	1	1	1	2018-04-24	39.9	39	110	0	22	99		2	15	2	0	1	other	0	0	8	0	0	0	0	0	0	0	0	0	0	0	0	0	0	0	0	0	0	0	0	0	0	0	0	46.36	46.36	26.56
1386	0	141	1	5	5	2018-04-24		37	126	1	18	98		1	15	3	0	0	0	0	0		0	0	0	0	0	0	0	0	0	0	0	0	0	0	0	0	0	0	0	0	0	0	0	0	4.81	27.05	1.89
1387	0	52	1	3	3	2018-04-26	40	40	112	0	24	98		2	15	3	1	0	0	0	0	6	0	0	0	0	0	0	0	0	0	0	1	0	0	0	1	0	0	0	0	0	0	0	0	0	271.29	271.29	16.11
1388	0	112	1	1	0	2018-04-26	39.2	39.2	100	0	20	99		2	15	3	0	0	0	0	0	8	0	1	0	0	0	0	1	0	0	0	1	0	0	0	0	0	0	0	0	0	0	0	0	0	4.25	4.25	9.66
1389	0	7	1	2	2	2018-05-01	39.4	38.2	124	0	36	96		2	15	4	0	0	0	0	0	6	0	0	0	0	0	0	1	0	0	1	0	0	0	0	0	0	0	0	0	0	0	0	0	0	1	1	8.55
1390	0	53	0	5	5	2018-05-08	40	38.4	120	0	24			2		4	0	1					1	0	0	0	0	0	1	0	1	1	0	0	0	0	0	0	0	0	0	0	0	0	0	0	14.22	14.22	7.19
1396	0	28	0	5	4	2018-05-01	39.7	38.3	125	0	28	99			15	4	1	0	0	0	0		0	0	0	0	0	0	1	0	0	0	0	0	0	0	0	0	0	0	0	0	0	0	0	0	21.54	21.54	8.82
1397	0	33	1	4	4	2018-05-01	39.6	37.6	104	0	24	99		2		4	1	0	0	0	0	6	0	0	0	0	0	0	0	0	0	0	0	0	0	0	0	0	0	0	0	0	0	0	0	0	173.22	173.22	17.31
1398	1	35	0	4	4	2018-05-08	40	37.8	124	0	24	97		2	15	3	0	0	0	0	0	10	0	0	0	1	0	0	1	1	0	0	0	0	0	0	0	0	0	0	0	0	0	0	0	0	154.4	154.4	10.61
1399	0	95	0	7	7	2018-05-07	40	37.2	106	0	20	98		2		4	1	0	0	0	0		0	0	0	0	0	0	1	0	0	0	0	0	0	0	0	0	0	0	0	0	0	0	0	0	0.81	0.81	8.22
1400	0	70	1	2	2	2018-05-07	39	36.8	107	0	20	100				3	0	0	0	0	0		1	0	0	0	0	0	1	1	0	1	0	0	0	0	0	0	0	0	0	0	0	0	0	0	81.53	89.56	19.28
1401	0	117	0	1	0	2018-05-07	38	38	122	1	25			2.5	15	3	0	0	0	0	0		0	0	0	0	0	0	1	0	0	0	0	0	0	0	0	0	0	0	0	0	0	0	0	0	5.04	5.04	7.23
1405	1	99	1	2	2	2018-05-09	39.8	37.8	113	0	28	98	106		15	2	0	0	0	0	0		1	0	0	0	0	0	1	0	0	0	0	0	0	0	0	0	0	0	0	0	0	0	0	0	194.32	194.32	11.18
1406	1	155	1	3	3	2018-05-10	40	39	100	0	24	99		1	15	4	1	0	0	0	0		0	0	0	0	0	0	1	0	0	0	0	0	0	0	0	0	0	0	0	0	0	0	0	0	35.67	35.67	5.74
1407	0	98	1	1	1	2018-05-11	40.5	38.5	148	1	26	98		2		4	0	0	0	0	0		0	1	0	0	0	0	1	1	0	0	1	0	0	0	0	0	0	0	0	0	0	0	0	0	62.07	62.07	19.8
1408	1	22	1	1	1	2018-05-11	40	39.7	139	0	36	97		2		2	0	1	10	0	0		1	1	1	0	1	0	1	1	0	0	0	0	1	1	0	1	0	0	0	0	0	0	0	0	52.85	52.85	16.94
1409	0	23	0	2	0	2018-05-13	40	38	140	0	23	98		1.5	14	2	0	0	0	0	0	16	1	0	0	0	0	0	0	0	0	0	0	0	1	1	0	0	1	0	0	0	0	0	0	0	17.8	17.8	14.39
1410	0	46	1	6	6	2018-05-22	40	36.6	110	0	30			2		3	0	1	2,10	0	0		1	1	0	0	0	0	1	0	1	1	0	0	1	0	1	1	1	0	0	0	1	0	0	0	2.67	2.67	5.28
1411	1	68	0	1	1	2020-05-20	39	37.6	142	1	28	99		2	15	3	0	0	0	0	0	6	0	0	0	0	0	0	0	0	0	0	0	0	0	0	1	0	0	0	0	0	0	0	0	0	257.69	308.51	26.21
1412	0	74	0	6	6	2018-05-11	39	36.7	136	1	24	99		2	15	3	1	0	0	0	0		0	0	0	1	0	0	0	0	0	0	0	0	0	0	0	0	0	0	0	0	0	0	0	0	56.9	56.9	12.39
1413	1	12	0	5	5	2018-05-18	40	36.6	120	0	28			1		4	0	0	0	0	0		0	0	0	0	0	0	0	0	0	0	0	0	0	0	0	0	0	0	0	0	0	0	0	0	22.26	28.44	25.81
1414	1	11	0	1	1	2018-05-23		38.7	170	1	50	97	105	3	4	2	0	0	0	0	0		1	1	1	0	0	0	1	1	1	1	1	0	1	0	0	0	0	1	1	1	1	0	1	0	220.99	267.71	4.89
1416	0	59	1	5	5	2108-05-23	39	36.9	115	0	24	99	94	4		3	0	0	0	0	0	20	1	1	0	0	0	0	1	1	1	1	1	0	0	0	0	0	0	1	0	0	0	0	0	0	119.5	119.5	9.8
1418	0	60	1	1	1	2018-05-24		38	107	0	21	98		1	15	4	0	0	0	0	0		1	0	0	1	0	0	0	0	0	0	0	0	0	0	0	0	0	0	0	0	0	0	0	0	1.24	1.24	18.46
1419	1	24	1	3		2018-05-23		38	125	0	26	98		1		3	0	0	0	0	0		1	1	0	0	0	0	1	1	0	0	0	0	1	1	0	0	0	0	0	0	0	0	0	0	217.09	217.09	27.84
1420	1	192	1	5	5	2018-05-23	40.4	37.5	92	0	21	100		2	15	4	1	0	0	0	0	6	0	0	0	0	0	0	0	0	0	0	0	0	0	1	1	0	0	0	0	0	0	0	0	0	60.36	60.36	4.04
1422	0	19	1	3	3	2018-05-16	40	40	158	1	32	98		1	14	2	1	0	0	0	0		1	0	0	1	0	1	1	0	0	0	0	0	0	0	0	0	0	0	0	0	0	0	0	0	257.64	257.64	25.43
1423	0	128	0	0	0	2018-06-04		38.4	116	1	22	98		1	15	3	0	0	0	0	0		0	1	0	0	0	0	1	0	0	0	0	0	0	0	0	0	0	0	0	0	0	0	0	0	18.09	18.09	13
1424	0	81	1	6	6	2018-06-04	38.9	38	114	0	20	99		1	15	4	0	0	0	0	0		0	0	0	0	0	0	0	0	0	0	0	0	0	0	0	0	0	0	0	0	0	0	0	0	4.93	4.93	6.23
1425	1	173	1	7	7	2018-06-11	39.1	39.1	100	0	16	95		1	15	2	1	1	10	0	0		0	0	0	0	0	0	1	0	0	1	1	0	0	0	0	0	0	0	0	0	0	0	0	0	112.74	229.47	2.27
1426	0	210	0	7	2	2018-05-30		37.5	88	0	16	99			15	2	0	0	0	0	0		0	0	0	0	0	0	0	0	0	0	0	0	0	0	0	0	0	0	0	1	0	0	0	0	31.93	35.16	10.44
1441	0	107	0	3	2	2018-06-06	39.9	38.9	120	1	18	100		2		4	0	0	0	0	0		0	1	0	0	0	0	1	1	1	0	0	0	0	0	0	0	0	0	0	0	0	0	0	0	24.9	24.9	6.89
1442	1	24	0	2	2	2018-06-06	39.7	37.8	112	0	27	98		2	15	4	0	0	0	0	0	8	0	1	0	0	0	0	1	0	1	0	0	0	0	0	0	0	0	0	0	0	0	0	0	0	89.98	89.98	10.44
1444	0	42	0	4	4	2018-06-06	38.6	37	120	0	28			2	15	3	0	0	0	0	0		0	0	0	0	0	0	1	0	1	1	1	0	0	0	0	0	0	0	0	0	0	0	0	0	1.88	1.88	6.19
1445	0	140	0	2	1	2018-06-07	37.5	36.6	105	0	22	100		2		4	0	1	other	0	0	8	0	0	0	0	0	0	1	0	0	0	0	0	0	0	0	0	0	0	0	0	0	0	0	0	40.42	40.42	16.13
1446	0	31	1	7	6	2018-06-08	38	37	130	0	28	98		1	15	4	0	0	0	0	0		0	0	0	0	0	0	0	0	0	0	0	0	0	0	0	0	0	0	0	0	0	0	0	0	2.55	2.5	44.19
1449	0	43	0	0	0	2018-06-03	38	38	124	0	28	99		1		4	0	0	0	0	0	10	0	0	0	0	0	0	1	0	0	0	0	0	0	0	0	0	0	0	1	0	0	0	0	0	0.72	0.72	10.64
1450	0	42	0	1	1	2020-06-08	39.7	39.5	154	1	28	99		2	15	3	0	0	0	0	0		0	0	0	0	0	0	1	1	0	0	0	0	0	0	0	0	0	0	0	0	0	0	0	0	101.39	112.78	14.34
1451	0	29	1	3	3	2018-06-08	38.7	37.6	135	0	28	100		1	14	4	0	0	0	0	0	18	0	1	0	1	0	0	1	1	0	0	0	0	0	0	0	0	0	0	0	0	0	0	0	0	6.5	6.5	14.71
1452	1	48	1	1	1	2018-06-07	39	37.7	124	0	27	98		2	15	4	0	0	0	0	0	6	0	0	0	1	0	0	1	1	1	0	0	0	0	0	0	0	0	1	0	0	0	0	0	0	61.23	61.23	19.51
1453	0	18	1	2	2	2018-06-07	39	38	149	0	46	99	110	3	15	2	0	0	0	0	0		0	0	0	1	0	0	1	0	1	1	1	0	1	0	0	0	0	1	0	0	0	0	0	0	21.09	21.09	11.75
1455	0	62	0	2	1	2018-06-11	39.1	39.1	140	1	20	100		1	15	3	0	0	0	0	0	8	0	0	0	0	0	0	1	0	1	1	1	0	0	0	0	0	0	0	0	0	0	0	0	0	18.2	18.2	14.03
1456	1	124	1	3	2	2018-06-11	40	36.6	115	1	18	99		2		3	0	1	2,10	0	0	10	0	0	0	0	0	0	1	0	0	0	0	0	0	0	0	0	0	0	0	0	0	0	0	0	133.28	133.28	7.51
1458	0	143	1	2	1	2018-06-13	38.9	38.4	120	1	22	98		1	15		0	0	0	0	0	8	0	0	0	0	0	0	1	1	0	0	0	0	0	0	0	0	0	0	1	0	0	0	0	0	1.92	1.92	10.38
1459	0	77	0	4	1	2018-06-13	39.7	38.1	140	1	28	99		1	15		0	1	2	0	0	8	0	0	0	0	0	0	0	0	0	0	0	0	0	1	1	0	0	0	0	0	0	0	0	0	5.58	5.58	15.88
1460	0	45	1	7	7	2018-06-13	39.5	38	130	0	28	98		1	15		0	1	other	1	0		1	0	0	0	0	0	1	0	0	1	0	0	0	0	0	0	0	0	0	0	0	0	0	0	20.54	20.54	11.23
1461	1	28	1	7	7	2018-06-13	39	38.1	144	0	26	95		1	15	3	1	0	0	0	0	14	1	1	0	0	0	0	0	0	0	0	0	0	0	1	1	0	0	0	0	0	0	0	0	0	134.45	134.45	16.46
1462	0	28	0	3	3	2018-06-21	39.3	38.6	136	0	34	94		1	15	4	0	0	0	0	0		0	1	0	0	0	0	1	0	0	0	0	0	1	1	0	0	0	1	0	0	0	0	0	0	61	61	15.23
1467	0	73	1	0	0	2018-06-26	40	38.5	140	1	28	99		2	15	3	0	0	0	0	0	8	0	1	0	0	0	0	0	0	0	0	0	0	0	0	0	0	0	0	0	0	0	0	0	0	16.08	72.14	10.17
1468	0	64	0	4	3	2018-06-27	38.6	37	130	1	24	100		2	15	2	0	0	0	0	0	8	0	0	0	0	0	0	1	0	0	1	1	0	0	0	0	0	0	0	0	0	0	0	0	0	0.26	0.26	4.04
1469	1	113	0	5	0	2018-07-12	38.7	38.4	100	0	24			2.5			0	0	0	0	0		1	0	0	0	0	0	1	0	0	1	0	0	0	0	0	0	0	1	0	0	0	0	0	0	31.29	32.44	17.01
1470	1	13	0	3	3	2018-06-27	38.7	38	140	0	28	98		2	15	3	0	0	0	0	0	6	0	0	0	0	0	0	0	0	0	1	0	0	0	0	0	0	0	0	0	0	0	0	0	0	118.83	118.83	19.74
1471	0	9	1	4	4	2018-07-02	39.1	37.7	134	0	40	98		2	15	3	1	0	0	0	0	6	0	1	0	0	0	0	1	0	0	0	0	0	0	0	0	0	0	0	0	0	0	0	0	0	16.26	14.26	17
1475	0	164	0	0	0	2018-07-02	37.4	37.4	94	0	22	99		2	15	3	0	0	0	0	0		0	0	0	0	0	0	1	1	0	0	0	0	0	0	0	0	0	0	0	0	0	0	0	0	0.88	49.22	13.11
1476	0	18	0	3	0	2018-07-04	39.4	39.4	177	1	50	94		1	15		0	0	0	0	0		1	1	1	1	1	1	0	0	0	0	0	0	1	1	1	1	0	0	0	0	0	0	0	0	12.86	12.86	14.07
1477	0	101	1	2	1	2018-07-05		38.6	140	1	22	95		2	15	2	0	0	0	0	0		1	0	0	1	0	0	0	0	0	0	0	0	0	0	0	0	0	0	1	0	0	0	0	0	0.31	0.31	9.3
1478	0	42	1	7	5	2018-07-05	39	37.9	110	0	29	100		2	15		0	1		0	0	11	1	0	0	0	0	0	0	0	0	0	0	0	0	0	0	0	0	0	0	0	0	0	0	0	20.62	10.62	10.88
1479	0	200	1	1	0	2018-07-06	38.5	37.9	80	0	18	98		1	15	4	0	0	0	0	0	6	0	0	0	0	0	0	0	0	0	0	0	0	0	0	0	0	0	0	0	0	0	0	0	0	23.94	23.94	3.36
1480	0	27	0	4	4	2018-07-06	40	39.6	137	0	28	95		1	15		0	0	0	0	0		0	0	0	0	0	0	0	0	0	0	0	0	0	0	0	0	0	0	0	0	0	0	0	0	34.89	41.81	22.44
1483	0	45	1	0	0	2018-07-03	38.5	38.5	140	1	28	98			15	4	1	0	0	0	0		0	0	0	0	0	0	0	0	0	0	0	0	0	0	0	0	0	0	0	0	0	0	0	0	13.28	68.15	15.8
1485	0	89	1	1	0	2018-07-12	37.4	37.4	113	0	20	98		1	15	3	0	0	0	0	0		0	0	0	0	0	0	1	0	0	0	0	0	0	0	0	0	0	0	0	0	0	0	0	0	2.37	2.37	13.88
1486	0	100	1	0	0	2018-07-12	38.6	38.2	138	1	22	97		2	15		0	1	5	0	0		0	1	1	0	0	0	0	0	0	0	0	0	0	0	0	0	0	0	0	0	1	0	0	0	4.25	5.65	10
1488	0	144	1	0	0	2018-07-17	39.1	39.1	126	1	1	97		1	15		0	0	0	0	0		0	0	0	0	0	0	0	0	0	0	0	0	0	0	0	0	0	0	0	0	0	0	0	0	38.46	38.46	16.71
1489	0	51	1	2	2	2018-07-12	40.4	38.2	100	0	24			2.5		4	0	0	0	0	0		0	0	0	0	0	0	0	0	0	0	0	0	0	0	0	0	0	0	0	0	0	0	0	0	31.1	31.1	12.3
1492	0	133	1	2	2	2018-07-18	39.3	38.7	140	1	32	98		1	15	3	0	0	0	0	0		0	0	0	0	0	0	1	0	0	0	0	0	0	0	0	0	0	0	0	0	0	0	0	0	20.23	28.51	9.71
1493	1	212	1	7	7	2018-07-18	39	38	88	0	20	99					1	0	0	0	0	6	0	0	0	0	0	0	0	0	0	0	0	0	0	0	0	0	0	0	0	0	0	0	0	0	54.02	54.02	9.29
1496	1	210	1	5	5	2018-07-29	40	39.5	110	0	20	99		2	15	3	0	0	0	0	0		0	1	0	0	0	0	1	0	0	0	0	0	1	0	0	0	0	0	0	0	0	0	0	0	270.5	280.05	8.98
1497	0	149	0	4	2	2018-07-31		37.6	110	0	22	96		1		2	0	0	0	0	0		1	1	0	0	0	0	0	0	0	0	0	0	0	0	0	0	0	0	0	0	0	0	0	0	152.84	160	18.55
1498	0	30	1	3	2	2018-08-05	41.3	38.8	156	1	40	97		2	15	2	1	0	0	0	0		0	0	0	0	0	0	1	1	1	1	0	0	1	0	0	0	0	0	0	0	0	0	0	0	41.19	41.19	18.58
1499	1	11	0	7	7	2018-08-06	39	38	136	0	66	93		2.5	14	2	0	1	other	0	0		1	0	0	0	0	1	0	0	0	1	1	0	1	1	0	1	1	1	0	0	0	0	0	0	54.03	54.03	9
1500	1	42	0	5	5	2018-07-19	39	39	137	0	26	97		2		3	0	0	0	0	0	6	0	0	0	0	0	0	1	0	1	1	1	0	0	1	0	0	0	0	0	0	0	0	0	0	3.25	3.25	5.89
1504	0	25	1	4	3	2018-08-07	38.6	37.7	104	0	24	99		2.5	15	4	0	0	0	0	0	8	0	1	0	0	0	0	0	0	0	0	0	0	0	1	0	0	0	0	0	0	0	0	0	0	9	9	9.55
1505	0	36	1	1	1	2018-08-07	39.5	38.5	158	1	32	98		2	15	3	0	0	0	0	0	18	1	1	0	0	0	0	0	0	0	0	0	0	1	0	0	0	0	0	0	1	0	0	0	0	2.27	5.64	33.53
1506	0	42	0	2	2	2018-08-08	38	38	126	0	24	99				4	0	0	0	0	0		0	0	0	0	0	0	1	0	0	1	0	0	0	0	0	0	0	0	0	1	0	0	0	0	18.89	18.89	9.43
1507	0	166	1	6	6	2018-08-09		38.1	84	0	21	97		2	15	4	1	0	0	0	0		0	0	0	0	0	0	0	0	0	0	0	0	0	1	0	0	0	0	0	0	0	0	0	0	20.84	20.84	8
1508	0	118	1	4	4	2018-08-16	40.5	38.6	110	0	20	99			15	4	1	0	0	0	0		0	0	0	0	0	0	0	0	0	0	0	0	0	0	0	0	0	0	0	0	0	0	0	0	21.39	24.07	6.84
1509	0	14	0	4	4	2018-08-12	38.5	36.9	110	0	30	99		1	15	3	0	0	0	0	0		0	0	0	0	0	0	0	0	0	1	0	0	0	0	0	0	0	0	0	0	0	0	0	0	78.31	78.31	4.69
1510	0	35	1	0	0	2018-09-07	39.5	39	136	0	26	99		1	14	3	0	0	0	0	0		0	0	0	0	0	0	0	0	0	0	0	0	1	0	0	0	0	0	0	0	0	0	0	0	1.32	1.32	8.08
1511	0	38	0	2	1	2018-09-05	40	36.6	93	0	26	100		2	15	4	0	0	0	0	0	8	0	1	0	0	0	0	1	1	1	0	0	0	0	0	0	0	0	0	0	0	0	0	0	0	23.32	23.32	10.85
1512	0	38	0	1	1	2018-09-01	40	37.1	125	0	24	100		1.5		4	1	0	0	0	0	10	0	0	0	0	0	0	1	0	0	1	1	0	0	0	0	0	0	0	0	0	0	0	0	0	40.42	40.42	15.38
1515	0	109	0	0	0	2018-08-25	38.7	38.7	150	1	22	99	139	1	15	2	0	1	other	1	0		0	0	0	0	0	0	0	0	0	0	0	0	0	0	0	0	0	0	0	1	0	0	0	0	3.86	3.86	9.34
1518	0	31	1	4	4	2018-09-07		38.5	124	0	27	97		1	15	3	1	0	0	0	0		0	0	0	0	0	0	0	0	0	0	0	0	0	0	1	0	0	0	0	0	0	0	0	0	70.31	70.31	14.57
1519	0	65	1	1	1	2018-08-30	38.6	38.3	120	1	24			2		3	0	0	0	0	0		0	1	1	0	0	0	1	1	0	0	0	0	0	1	0	0	0	0	1	0	0	0	0	0	5.88	5.88	7.51
1521	0	7	1	3	2	2018-09-05	40	39.1	120	0	28	99		1	14	3	0	0	0	0	0		0	0	0	0	0	0	0	0	0	0	0	0	0	0	0	0	0	0	0	0	0	0	0	0	23.5	23.5	7.13
1522	0	32	0	2	2	2018-09-09	39.5	37.9	130	0	30	97		2	15	4	0	0	0	0	0	12	0	0	0	1	0	0	1	1	1	1	0	0	0	0	0	0	0	0	0	0	0	0	0	0	145.07	145.07	21.9
1523	0	81	0	3	0	2018-09-10	38.5	37.4	101	0	36	94		2	15	2	0	1	14	0	0		0	0	0	0	0	0	0	0	0	0	0	0	1	1	0	0	0	0	0	0	0	0	0	0	14.8	14.8	5.03
1524	0	163	1	2	2	2018-09-10	39.7	39.7	88	0	18	100		2		4	0	0	0	0	0		0	0	0	0	0	0	1	0	0	0	0	0	0	0	0	0	0	0	1	0	0	0	0	0	18.31	18.31	12.27
1526	0	114	1	0	0	2018-09-14	39.5	38.9	120	1	24	99		1	15	3	0	0	0	0	0		0	0	0	0	0	0	1	0	0	0	0	0	0	0	0	0	0	0	0	1	0	0	0	0	9.07	39.43	8.41
1528	0	53	1	2	2	2018-10-04		38	100	0	24			3		4	0	0	0	0	0		0	0	0	0	0	0	0	0	0	0	0	0	0	0	0	0	0	1	0	0	0	0	0	0	28.5	28.5	12.38
1529	0	214	0	1	1	2018-09-19		36.8	86	0	17	97		2	15	4	0	0	0	0	0		0	0	0	0	0	0	0	0	0	0	0	0	0	0	0	0	0	0	0	0	0	0	0	0	88.54	88.54	14.3
1530	1	21	1	4	4	2018-09-19	40	37.3	110	0	28			3		3	0	0	0	0	0		1	0	0	0	0	0	1	0	0	0	0	0	1	0	1	0	0	1	0	0	0	0	0	0	348.82	348.82	17.27
1531	0	21	0	7	1	2018-09-17	39.8	37.2	127	0	48	98			15	4	0	0	0	0	0		0	0	0	0	0	0	0	0	0	0	0	0	1	1	0	1	1	0	0	0	0	0	0	0	7.48	7.48	11.51
1532	0	29	0	3	3	2018-09-07	39	38.5	157	1	36	96		1	15	3	0	0	0	0	0		1	1	1	0	0	0	0	0	0	0	0	0	0	0	0	0	0	0	0	0	0	0	0	0	3.68	79.48	23.61
1533	1	44	1	5	5	2018-09-18	39.6	38.6	118	0	34	97		1		4	0	0	0	0	0	6	1	1	0	0	0	0	1	0	0	0	0	0	1	0	0	0	0	0	0	0	0	0	0	0	9.28	9.28	16.55
1534	0	126	0	2	1	2018-09-18	40.5	37.2	101	0	22	99		2	15	3	0	0	0	0	0	12	1	1	0	0	0	0	1	0	0	0	0	0	1	0	0	0	0	0	0	0	0	0	0	0	68.87	115.67	17.36
1535	1	33	0	3	3	2018-09-19	39.8	37.6	150	1	58	100		1.5	11	2	0	0	0	0	0		1	1	1	0	0	0	1	1	1	1	0	0	1	0	1	1	1	0	0	0	0	0	0	0	319.87	319.87	19.49
1536	0	147	1	3	3	2018-09-22	39	38.2	96	0	18	99		2	15	3	1	1	2	0	0		0	0	0	0	0	0	1	0	0	0	0	0	0	0	0	0	0	0	0	0	0	0	0	0	15.89	15.89	20.91
1538	1	37	1	4	4	2018-09-27	39	36.9	100	0	20	100			15	2	0	0	0	0	0		1	1	1	0	0	0	1	1	1	1	1	0	0	0	0	0	0	0	1	0	0	0	0	0	1.12	1.12	16.32
1539	0	77	1	2	0	2018-09-27		36.8	111	0	19	98		1	15	2	0	0	0	0	0		0	0	0	0	0	0	0	0	0	0	0	0	0	0	0	0	0	0	0	0	0	0	0	0	5.43	6.93	12.54
1540	1	21	1	4	4	2018-09-27	40	37	100	0	20			3		3	0	0	0	0	0		0	0	0	0	0	0	0	0	0	0	0	0	0	1	0	0	0	1	0	0	0	0	0	0	115.64	115.64	26.28
1541	1	81	0	4	4	2018-09-27	40	37.7	134	1	27	99		1	15	3	0	0	0	0	0	8	1	0	0	0	0	0	1	0	0	0	0	0	0	0	0	0	0	0	0	0	0	0	0	0	247.43	247.43	14.43
1542	1	4	0	4	4	2018-09-27	40	37	120	0	30			3		3	0	0	0	0	0	20	1	1	0	0	0	0	1	1	1	1	1	0	0	0	0	0	0	0	0	0	0	0	0	0	316.73	316.73	27.73
1543	0	17	1	0	0	2018-07-29	38.2	38	117	0	26	99		1.5	15	4	0	0	0	0	0		0	1	0	0	0	0	0	0	0	0	0	0	0	0	0	0	0	0	0	0	0	0	0	0	4.93	26.65	24.6
1544	0	34	1	1	1	2018-07-29	40.5	40.5	160	1	44	96		1	15	2	0	0	0	0	0	16	1	0	0	1	0	0	1	0	1	1	0	0	1	0	0	0	0	0	0	0	0	0	0	0	76.58	76.58	22.77
1546	0	49	0	1	1	2018-10-01	39.5	38.3	120	0	32	100		1		2	0	0	0	0	0	8	0	0	0	0	0	0	1	0	1	1	0	0	0	0	0	0	0	0	0	1	0	0	0	0	97.02	97.02	15.69
1547	0	142	1	7	7	2018-09-30	38	37.1	75	0	18	99		1.5	15	4	0	0	0	0	0		0	0	0	0	0	0	1	0	0	0	0	0	0	0	0	0	0	0	0	0	0	0	0	0	46.16	46.16	5.68
1549	0	36	0	7	0	2018-10-04	40	37	120	0	32	100	99	1	15	4	0	0	0	0	0	14	1	1	0	0	1	0	0	0	0	0	0	0	0	0	0	0	0	0	0	0	0	0	0	0	0.77	91.69	16.78
1550	0	29	0	4	4	2018-10-04	40.1	37.8	120	0	24			1	15	4	1	0	0	0	0	12	0	0	0	0	0	0	0	0	1	1	0	0	0	0	0	0	0	0	0	0	0	0	0	0	111.06	111.06	17.09
1551	0	64	0	7	7	2018-10-05	38.5	36.9	94	0	20	100		1		4	1	0	0	0	0		0	0	0	0	0	0	0	0	0	0	0	0	0	0	0	0	0	0	0	0	0	0	0	0	17.77	17.77	12.75
1552	0	33	1	1	1	2018-10-23	39	36.6	130	0	28	100		2	15	3	0	1	4	0	0	8	1	1	0	0	0	0	1	1	0	1	0	0	0	0	0	0	0	0	0	0	0	0	0	0	0.17	0.17	11.55
1553	0	16	0	6	5	2018-10-23	39	36.6	120	0	27	100		2	15	4	0	0	0	0	0	6	0	0	0	0	0	0	0	0	0	0	0	0	0	0	0	0	0	0	0	0	0	0	0	0	32.51	32.51	8.83
1554	0	204	1	1	1	2018-10-09	37.7	36.6	98	0	16	100		2	15	3	0	0	0	0	0	8	1	0	0	0	0	0	0	0	0	0	0	0	0	0	0	0	0	0	0	0	0	0	0	0	50.51	50.51	8.93
1557	0	84	1	3	3	2018-10-14	39.5	37.8	84	0	18	99		2	15	4	0	0	0	0	0		0	0	0	0	0	0	0	0	0	0	0	0	0	0	0	0	0	0	0	0	0	0	0	0	55.86	55.86	16.24
1559	1	16	0	6	6	2018-10-13	40	36.9	112	0	30	97		2	15	4	0	0	0	0	0	6	0	0	0	1	0	0	0	0	0	0	0	0	0	0	0	0	0	0	0	0	0	0	0	0	67.46	67.46	15.73
1560	0	44	1	7	0	2018-10-18	39	36.5	100	0	26	99				4	0	0	0	0	0		0	0	0	0	0	0	0	0	0	0	0	0	0	0	0	0	0	0	0	0	0	0	0	0	0	0	9.15
1561	0	185	1	2	0	2018-10-18	38.6	38	105	0	20	96		1	15	4	0	1	4	0	0	8	0	0	0	0	0	0	0	0	0	0	0	0	0	0	0	0	0	0	0	0	0	0	0	0	84.66	95.02	12.09
1562	0	54	1	1	0	2018-10-20	38	37.8	125	0	30	97		1	15	4	0	0	0	0	0	18	1	1	0	0	1	0	1	1	0	1	0	0	0	0	0	0	0	0	1	0	0	0	0	0	0.5	0.5	5.06
1563	1	10	0	1	1	2018-11-15	39.2	36.9	160	1	34	97		2	15	3	0	0	0	0	0	6	0	0	0	0	0	0	1	1	1	1	0	0	0	0	0	0	0	0	0	0	0	0	0	0	20.83	20.83	6.6
1564	0	176	0	1	1	2018-10-17	39.5	37.5	92	0	18	99		2	15	4	0	0	0	0	0	8	0	0	0	0	0	0	1	1	0	0	0	0	0	0	0	0	0	0	0	0	0	0	0	0	27.81	27.81	18.53
1565	0	190	0	2	1	2018-11-09	38.8	37.6	130	1	52	92	110	3		2	0	0	0	0	0		1	0	0	0	0	0	0	0	0	0	1	0	1	1	0	1	1	1	0	0	0	0	0	0	78.26	78.26	21.34
1566	1	182	1	4	4	2018-11-16	39	39	100	0	20	99		1.5	15	3	0	0	0	0	0		0	0	0	0	0	0	0	0	0	0	0	0	0	1	0	0	0	0	0	0	0	0	0	0	28.25	28.25	5.8
1567	0	82	1	0	0	2018-11-16	38.1	38.1	139	1	32	98		1	15	2	0	1	5	0	0		0	0	0	0	0	0	0	0	0	0	0	0	1	0	0	1	1	0	0	0	0	0	0	0	65.85	85.85	18.83
1568	1	154	1	7	7	2018-11-17	39	37.9	102	0	19	100		1	15	4	1	0	0	0	0	8	0	1	0	0	0	0	1	0	0	0	0	0	0	0	0	0	0	0	0	0	0	0	0	0	5.46	5.46	6.8
1569	0	108	0	7	1	2018-11-20	39	36.6	85	0	17	100		1	15	4	0	0	0	0	0	8	0	0	0	0	0	0	0	0	0	0	0	0	0	0	0	0	0	0	0	0	0	0	0	0	16.49	17.34	9.12
1570	0	23	1	6	6	2018-11-27	40.6	38	160	1	36	95		2		4	1	0	0	0	0	16	1	0	0	1	0	0	1	1	0	0	0	0	0	0	0	0	0	0	0	0	0	0	0	0	25.5	15.5	26.16
1571	1	33	1	4	4	2018-11-23	39.5	38.3	134	0	40	98		1	15	3	1	1	other	1	0		0	0	0	0	0	0	1	0	0	0	0	0	0	0	0	0	0	0	0	0	0	0	0	0	40.95	40.95	26.41
1572	0	212	1	3	3	2018-11-21	39.5	38.7	105	0	19	100				3	1	0	0	0	0	10	1	0	0	0	0	0	0	0	0	0	0	0	0	0	0	0	0	0	0	0	0	0	0	0	61.18	102.98	11.74
1573	1	108	1	5	5	2018-11-29		37.9	120	1	30	94		1	15	3	1	1	2	0	0	8	0	0	0	0	0	0	0	0	0	0	0	0	1	1	0	1	1	0	0	0	0	0	0	0	5.35	5.35	10.71
1574	0	27	1	0	0	2018-11-21	39	38.7	120	0	26	98		2	15	3	0	0	0	0	0	10	0	0	0	0	0	0	0	1	1	0	1	0	0	0	0	0	0	0	0	0	0	0	0	0	47.35	47.35	8.91
1576	0	53	1	1	0	2018-11-24	38.6	38.6	137	0	22	98				3	0	0	0	0	0		0	0	0	0	0	0	0	0	0	0	0	0	0	1	0	0	0	0	0	0	0	0	0	0	11.79	74.55	16.24
1577	0	160	0	3	2	2018-12-06	38.5	36.5	70	0	18	100		2		4	0	0	0	0	0		0	1	0	0	0	0	0	0	0	0	0	0	0	0	0	0	0	0	0	0	0	0	0	0	22.06	22.06	11.96
1579	0	45	0	7	4	2018-12-01	39.5	37.3	104	0	27	99		2	15	4	1	0	0	0	0	8	0	0	0	0	0	0	1	1	0	0	0	0	0	1	0	0	0	0	0	0	0	0	0	0	0.09	0.38	6.79
1580	1	126	0	2	2	2018-11-29	38.5	36.7	94	0	19	99		2	15	3	0	0	0	0	0	8	0	1	0	0	0	0	0	0	1	1	0	0	0	0	0	0	0	0	0	0	0	0	0	0	170.14	170.4	14.64
1584	0	64	1	7	7	2018-12-19	40	37.1	120	1	23	99		1		4	1	0	0	0	0	10	0	0	0	0	0	0	1	0	0	0	1	0	0	0	0	0	0	0	0	0	0	0	0	0	6.98	6.98	4.56
1585	0	46	0	5	5	2018-12-21	39	36.6	126	0	28	99		2	15	4	1	0	0	0	0	6	0	0	0	0	0	0	1	0	1	0	0	0	0	0	0	0	0	0	0	0	0	0	0	0	28.92	28.92	3.57
[truncated: 18 more columns]

## Sheet: Regional_hospitals
No	SBI	Age (months)	Sex	duration of symptoms, days	Duration of fever, days	date seen at ED	Highest body temperature	Body temperature on admission	HR on admission	Tachycardia	Respiratory rate (triage)	SaO2	Systolic blood pressure	CRT	GCS	Previously on antibiotics	Comorbidities	Type of comorbidities	Medication	Medication increasing infection risk	YOS	Toxic appearance	Drowsiness	Lethargy	Irritability	Grunting	Excessive crying	Reduced appetite	Refusal of food	Refusal to drink	Decreased urine output	Decreased skin turgor	Cyanosis	Tachypnoea	Abnormal lung sounds	Reduced breathing sounds	Shortness of breath	Chest retractions	Poor peripheral circulation	Meningeal signs	Petechiae	Seizures	Hypotension	Loss of conscious ness	Hypothermia	Blood culture	Diagnosis	Blood tests	Hospitalization
B-01	0	36	1	2	1	2019-01-23	40.3	40.3	160	1	40			2	15	0	0	0	0	0	8	0	1	0	0	0	0	1	1	0	1	0	0	1	0	0	0	0	0	0	0	0	0	0	0	0	URTI	1	1
B-02	0	6	1	7	0	2019-01-23	39.9	37.8	136	0	38			2	15	0	1	10	0	0	6	0	0	0	1	0	0	1	0	0	0	0	0	0	0	0	0	0	0	0	0	0	0	0	0	0	URTI	1	1
B-03	0	5	1	1	0	2019-02-10	38.3	38.1	130	0	40				15	0	0	0	0	0	10	0	0	0	0	0	0	1	0	0	1	0	0	1	1	0	0	1	0	0	0	0	0	0	0	0	Acute bronchitis	1	1
B-04	0	148	0	1	0	2019-02-15	39.2	38.3	120	1	22			2	15	0	0	0	0	0	6	0	0	0	0	0	0	1	0	0	0	0	0	0	0	0	0	0	0	0	0	0	0	0	0	0	URTI	1	1
B-05	0	7	0	2	2	2019-03-11	38.5	37.3	130	0	34			2	15	0	0	0	0	0	10	0	1	0	0	0	0	1	0	0	1	0	0	0	1	0	0	0	0	0	0	0	0	0	0	0	Acute bronchitis	1	1
B-06	0	11	1	4	4	2019-03-15	39.3	38.1	140	0	44			2	15	0	0	0	0	0	10	0	0	0	0	0	0	0	0	1	1	0	0	0	1	0	0	0	0	0	0	0	0	0	0	0	URTI	1	1
DI-1	0	7	0	3	2	2019-01-02	37.6	36.4	128	0	28					0	0	0	0	0	6	0	0	0	0	0	0	1	0	0	0	0	0	0	0	0	0	0	0	0	0	0	0	0	0	0	Acute enterocolitis	1	1
DI-10	1	74	1	7		2019-01-20	39.1	37.4	125	1	34	96			15	1	0	0	0	0	10	0	1	0	0	0	0	1	0	0	0	0	0	1	1	1	0	0	0	0	0	0	0	0	0	0	Pneumonia	1	1
DI-11	0	11	1	0	0	2019-01-21	39.1	38.4	136	0	32	95			15	0	0	0	0	0	14	0	0	0	1	0	0	1	0	1	0	0	0	0	0	0	0	0	0	0	0	0	0	0	0	0	Influenza	1	1
DI-12	0	59	0	4	4	2019-02-04	39.8	38.4	112	0	24	96			15	0	0	0	0	0	10	0	0	0	0	0	0	1	0	0	0	0	0	0	0	0	0	0	0	0	0	0	0	0	0	0	Influenza	1	1
DI-13	0	29	0	1	1	2019-02-11	40.1	37.8	118	0	26	91			15	0	0	0	0	0	8	0	0	0	0	0	0	1	1	0	0	0	0	0	0	0	0	0	0	0	0	0	0	0	0	0	Acute tonsilitis	1	1
DI-14	1	9	0	0	0	2019-03-03	39.9		148	0	32					0	0	0	0	0	8	0	0	0	0	0	0	1	0	0	1	0	0	0	0	0	0	0	0	0	0	0	0	0	0	0	Acute pyelonephritis	1	1
DI-15	0	18	0		0	2019-03-03	39.3	37.2	126	0	24				15	0	0	0	0	0	6	0	0	0	0	0	0	1	0	0	0	0	0	0	0	0	0	0	0	0	0	0	0	0	0	0	Acute tonsilitis	1	1
DI-16	1	35	0	7	7	2019-03-06	39.2	37.3	136	0	20	97			15	1	0	0	0	0	6	0	0	0	0	0	0	1	0	0	0	0	0	0	0	0	0	0	0	0	0	0	0	0	0	0	Right sided upper lobe pneumonia	1	1
DI-17	0	23	1	2	2	2019-03-05	38.5	38.1	146	0	24	97			15	0	0	0	0	0	6	0	0	0	0	0	0	1	0	1	1	0	0	0	0	0	0	0	0	0	0	0	0	0	0	0	Influenza	1	1
DI-18	1	7	0	4	4	2019-03-03	39.1	37.4	136	0	26	98			15	0	0	0	0	0	6	0	0	0	0	0	0	1	0	1	0	0	0	0	1	0	0	0	0	0	0	0	0	0	0	0	Right sided upper lobe pneumonia	1	1
DI-19	1	12	1	1	1	2019-03-01	39	36	128	0	24	98			15	1	0	0	0	0	6	0	0	0	0	0	0	1	0	1	0	0	0	0	0	0	0	0	0	0	0	0	0	0	0	0	Acute pyelonephritis	1	1
DI-2	1	94	0	7	7	2019-01-07	38.8	38.2	108	0	22	97	90		15	1	0	0	0	0	10	0	0	0	0	0	0	1	0	0	0	0	0	1	1	1	0	0	0	0	0	0	0	0	0	0	Pneumonia	1	1
DI-20	0	59	0	1	1	2019-02-18	38.3	36.9	120	0	30	97			15	0	0	0	0	0	6	0	0	0	0	0	0	1	0	0	0	0	0	0	0	0	0	0	0	0	0	0	0	0	0	0	Bilateral otitis media, suspected influenza	1	1
DI-21	0	34	0	3	1	2019-02-19	39.2	38.3	146	0	24	97				0	0	0	0	0	6	0	0	0	0	0	0	1	1	1	0	0	0	0	0	0	0	0	0	0	0	0	0	0	0	0	Tonsilitis	1	1
DI-22	0	18	1	1	1	2019-02-17	38.8	36.5	124	0	24	97			15	0	0	0	0	0	6	0	0	0	0	0	0	1	0	0	0	0	0	0	0	0	0	0	0	0	0	0	0	0	0	0	Tracheobronchitis, suspected influenza	1	1
DI-23	0	14	0	4	4	2019-02-17	39.2	37.5	136	0	24	97			15	0	0	0	0	0	6	0	0	0	0	0	0	1	0	0	0	0	0	0	0	0	0	0	0	0	0	0	0	0	0	0	Bronchitis, suspected influenza	1	1
DI-24	1	30	1	4	1	2019-02-14	39	36.2	124	0	20	97			15	0	0	0	0	0	6	0	0	0	0	0	0	1	0	0	0	0	0	0	1	0	0	0	0	0	0	0	0	0	0	0	Right sided middle lobe pneumonia	1	1
DI-25	0	6	1	1	1	2019-02-11	39.5	38.6	146	0	26	97			15	0	0	0	0	0	6	0	0	0	0	0	0	1	0	1	0	0	0	0	0	0	0	0	0	0	0	0	0	0	0	0	Suspected influenza	1	1
DI-26	0	37	0	2	2	2019-02-04	38.7	37.5	132	0	20				15	0	0	0	0	0	6	0	0	0	0	0	0	1	0	0	0	0	0	0	0	0	0	0	0	0	0	0	0	0	0	0	Scarlet fever	1	1
DI-27	0	22	1	1	1	2019-01-29	39.2	38.1	136	0	24				15	0	0	0	0	0	6	0	0	0	0	0	0	1	1	1	0	0	0	0	0	0	0	0	0	0	0	0	0	0	0	0	Suspected influenza	1	1
DI-28	0	48	1	0	0	2019-01-19	38.5	37.5	126	0	20	97			15	1	0	0	0	0	8	0	0	0	0	0	0	1	0	0	0	0	0	0	1	0	0	0	0	0	0	0	0	0	0	0	LRTI - suspected pneumonia	1	1
DI-29	1	19	1	1	1	2019-01-09	39.8	39.3	146	0	24				15	0	0	0	0	0	6	0	0	0	0	0	0	1	0	0	0	0	0	0	1	0	0	0	0	0	0	0	0	0	0	0	Pneumonia	1	1
DI-3	0	42	1	7	7	2019-01-12	39.6	37.8	108	0	24				15	0	0	0	0	0	14	0	0	0	0	0	0	1	0	0	0	0	0	1	1	0	0	0	0	0	0	0	0	0	0	0	LRTI - suspected pneumonia	1	1
DI-30	0	28	0	6	3	2019-01-13	39.4	36.7	126	0	22	98			15	1	0	0	0	0	6	0	0	0	0	0	0	1	0	0	0	0	0	0	1	0	0	0	0	0	0	0	0	0	0	0	Acute wheezy bronchitis	1	1
DI-31	0	18	1	2	2	2019-01-13		36.6	126	0	22				15	1	0	0	0	0	8	0	0	0	0	0	0	0	1	1	0	0	0	0	0	0	0	0	0	0	0	0	0	0	0	0	Infectious mononucleoisis	1	1
DI-32	0	28	1	6	6	2019-01-13	39.4	36.7	112	0	24				15	1	0	0	0	0	6	0	0	0	0	0	0	1	0	0	0	0	0	0	1	0	0	0	0	0	0	0	0	0	0	0	Acute wheezy bronchitis	1	1
DI-33	0	21	1	1	1	2019-01-14	40	38.3	130	0		98			15	0	1	5	1	0	10	0	0	0	1	0	1	1	0	0	0	0	0	0	1	0	0	0	0	0	0	1	0	0	0	0	Acute bronchitis	1	1
DI-34	0	23	1		1	2019-02-11	39.7	38.7	146	0	22				15	0	0	0	0	0	12	0	0	0	0	0	0	1	0	0	0	0	0	0	0	0	0	0	0	0	0	0	0	0	0	0	Acute tonsilitis	1	1
DI-35	0	25	0		1	2019-02-18	39.6	39.2	146	0	22				15	0	0	0	0	0	6	0	0	0	0	0	0	1	1	0	0	0	0	0	0	0	0	0	0	0	0	0	0	0	0	0	Strepococcal tonsilitis	1	1
DI-36	1	22	1	1	1	2019-01-02	39	38.3	140	0	22				15	0	0	0	0	0	8	0	0	0	0	0	0	1	0	0	0	0	0	0	1	0	0	0	0	0	0	0	0	0	0	0	Pneumonia	1	1
DI-37	0	41	1	3	3	2019-02-18	39.3	38.5	146	1	20				15	1	0	0	0	0	8	0	0	0	0	0	0	1	0	0	0	0	0	0	0	0	0	0	0	0	0	0	0	0	0	0	Acute tonsilitis	1	1
DI-38	1	37	0	1	1	2019-03-02	38.6	37	120	0	20				15	0	0	0	0	0	6	0	0	0	0	0	0	1	0	0	0	0	0	0	0	0	0	0	0	0	0	0	0	0	0	0	Pneumonia	1	1
DI-39	1	11	1	2	2	2019-03-18	39.3	39.3	148	0	26	97			15	0	0	0	0	0	6	0	0	0	0	0	0	1	0	0	0	0	0	0	0	0	0	0	0	0	0	0	0	0	0	0	Right sided upper lobe pneumonia	1	1
DI-4	0	86	0	1	1	2019-01-27	39	38	108	0	26		100			0	0	0	0	0	6	0	0	0	0	0	0	1	0	0	0	0	0	1	0	0	0	0	0	0	0	0	0	0	0	0	Influenza	1	1
DI-40	0	24	0	1	1	2019-03-13	39.3	38.6	148	0	24	97			15	0	0	0	0	0	6	0	0	0	0	0	0	0	0	0	0	0	0	0	0	0	0	0	0	0	0	0	0	0	0	0	Unspecified bacterial infection, suspected UTI	1	1
DI-41	1	27	0	1	0	2019-03-18	38.3	36.5	126	0	22	98			15	0	0	0	0	0	6	0	0	0	0	0	0	1	0	0	0	0	0	0	0	0	0	0	0	0	0	0	0	0	0	0	Right sided pneumonia	1	1
DI-42	0	18	1	1	1	2019-03-05	38.3	36	120	0	22				15	0	0	0	0	0	6	0	0	0	0	0	0	1	1	0	1	0	0	0	0	0	0	0	0	0	0	0	0	0	0	0	Rota virus gastroenteritis	1	1
DI-44	0	16	0	3	2	2019-03-17	39.6	39.1	146	0	30	91			15	0	1		0	0	8	0	0	0	1	0	0	1	1	1	1	0	0	1	1	1	0	0	0	0	0	0	0	0	0	0	Acute bronchitis	1	1
DI-45	0	18	0	2	2	2019-03-17	39	38	120	0	30	95			15	0	0	0	0	0	8	0	0	0	0	0	0	1	0	0	0	0	0	0	0	0	0	0	0	0	0	0	0	0	0	0	URTI	1	1
DI-46	0	25	0	1	1	2019-03-19	38.4	38.4	146	0	27	97			15	0	0	0	0	0	6	0	0	0	0	0	0	1	0	0	0	0	0	0	0	0	0	0	0	0	0	0	0	0	0	0	URTI	1	1
DI-47	1	17	0	3	3	2019-03-11	39.8	37.8	124	0	32	92			15	0	0	0	0	0	8	0	1	0	0	0	0	1	1	0	1	0	0	0	0	0	0	0	0	0	0	0	0	0	0	0	Salmonellosis (Salmonella tphimurium)	1	1
DI-48	0	14	0	1	1	2019-03-19	38.1	37.9	134	0	24				15	0	0	0	0	0	8	0	1	0	0	0	0	1	0	0	1	0	0	0	0	0	0	0	0	0	0	0	0	0	0	0	Rota virus gastroenteritis	1	1
DI-49	1	72	0	2	2	2019-03-18										0	0	0	0	0	6	0	0	0	1	0	0	1	1	1	1	0	0	0	0	0	0	0	0	0	0	0	0	0	0	0	Campylobacter enterocolitis		1
DI-5	1	72	0	1	1	2019-01-28	39.9	38.5	120	1	30	98				0	1	2	1	0	6	0	1	0	0	0	0	1	0	0	0	0	0	1	0	0	0	0	0	0	0	0	0	0	0	0	Pneumonia	1	1
DI-6	0	31	0	0	0	2019-02-04	40	37.8	132	0	28				15	0	0	0	0	0	6	0	0	0	0	0	0	1	0	0	0	0	0	1	0	0	0	0	0	0	0	1	0	0	0	0	Influenza, febrle seizures	1	0
DI-7	1	3	0	4	4	2019-02-05	39	38	132	0	28					0	0	0	0	0	8	0	1	0	0	0	0	1	0	0	1	0	0	0	0	0	0	0	0	0	0	0	0	0	0	0	Acute pyelonephritis	1	1
DI-8	1	1	0	0	0	2019-02-05	38.5	38.5	148	0						0	0	0	0	0	8	0	0	0	0	0	0	0	0	0	0	0	0	0	0	0	0	0	0	0	0	0	0	0	0	0	Acute pyelonephritis	1	1
DI-9	0	50	0	1	1	2019-02-10	39	37.4	108	0	24	90			15	0	0	0	0	0	6	0	1	0	0	0	0	1	0	0	1	0	0	0	0	0	0	0	0	0	0	0	0	0	0	0	Norovirus gastroenteritis	1	1
DP-1	1	11	0	3	2	2019-01-01	39.2	38.4	120	0	78	88			15	1	0	0	0	0	16	0	0	0	1	0	0	1	0	1	1	0	0	1	1	0	1	1	0	0	0	0	0	0	0	0	Pneumonia with respiratory insufficiency	1	1
DP-2	1	78	0	7	7	2019-01-01	39	37.2	108	0	28					1	0	0	0	0	12	0	1	0	0	0	0	1	0	1	1	0	0	1	1	1	0	0	0	0	0	0	0	0	0	0	Right sided pneumonia	1	1
DP-3	0	36	1	7	7	2019-01-20	38.8	37.8	118	0	24	96		3		1	0	0	0	0	20	1	1	0	1	0	0	1	0	1	1	1	0	1	0	0	0	0	1	0	0	0	0	0	0	0	Acute bronchitis	1	1
DP-4	1	63	1	5	5	2019-01-21	39	38.6	118	0	28	93		2		1	0	0	0	0	16	1	1	0	0	0	0	1	0	1	0	0	0	1	1	1	0	0	1	0	0	0	0	0	0	0	Right sided pneumonia	1	1
DP-5	1	51	1	3	2	2019-02-06	39.5	37.3	117	0	24	96		2		0	0	0	0	0	12	1	1	0	1	0	0	1	0	1	0	0	0	0	1	1	0	0	1	0	0	0	0	0	0	0	Pneumonia	1	1
DP-6	1	12	0	7	7	2019-01-23	39.3	38.7	132	0	56	93		2		0	0	0	0	0	18	1	1	0	1	0	0	1	0	0	1	0	0	1	0	0	1	1	0	0	0	0	0	0	0	0	Pneumonia	1	1
DP-7	0	16	1	7	7	2019-01-23	39.7	38.3	142	0	28	92		2		1	0	0	0	0	16	0	0	0	1	0	1	1	1	1	0	0	0	1	1	0	0	0	0	0	0	0	0	0	0	0	Acute bronchitis	1	1
DP-8	0	19	0	7	7	2019-02-19	39.3	37.2	140	0	36	89		2		1	0	0	0	0	16	1	1	0	1	0	0	1	1	1	1	0	0	0	0	0	0	0	0	0	0	0	0	0	0	0	Acute bronchitis	1	1
DP-9	0	19	1	7	7	2019-02-21	38	36.6	132	0	26	95		2		1	0	0	0	0	10	0	0	0	0	0	0	1	0	1	1	0	0	0	1	0	0	0	0	0	0	0	0	0	0	0	Acute bronchitis	1	1
J-01	0	31	0	7	6	2019-01-03	38.6	38.6	124	0	30	98		2	15	0	0	0	0	0	18	1	0	0	1	0	0	1	0	0	0	0	0	0	0	0	0	0	1	0	0	0	0	0	0	0	URTI	1	1
J-02	1	32	1	5	3	2019-01-04	40	38.6	120	0	30	97		2	15	0	0	0	0	0	16	1	0	0	1	0	0	1	0	0	0	0	0	0	1	0	0	0	1	0	0	0	0	0	0	0	Pneumonia, SIRS	1	1
J-03	0	22	1	2	2	2019-01-08	39.5	36.8	112	0	24			1.5	15	0	0	0	0	0	12	0	0	0	1	0	0	1	0	0	0	0	0	0	0	0	0	0	0	0	0	0	0	0	0	0	URTI	1	1
J-04	0	33	0	0	0	2019-01-11	40	38.2	136	0	24			1.4	15	0	0	0	0	0	18	0	1	0	0	0	0	1	0	0	0	0	0	0	0	0	0	0	0	0	0	0	0	0	0	0	Bronchitis	1	1
J-05	0	35	1	4	4	2019-01-12	39	38	112	0	36	95			15	1	0	0	0	0	8	0	0	0	0	0	0	0	1	1	1	0	0	1	1	0	0	0	0	0	0	0	0	0	0	0	Acute wheezy bronchitis	1	1
J-06	0	5	0	2	1	2019-01-14		36.7	126	0	24	95		2	15	0	1	10,14	0	0	6	0	1	0	0	0	0	1	0	1	1	0	0	0	1	0	0	0	0	0	0	0	0	0	0	0	Acute bronchitis	1	1
J-07	0	11	0	3	0	2019-01-21	40	39	146	0	30	95		2	15	0	0	0	0	0	10	0	1	0	0	0	0	0	0	0	0	0	0	0	0	0	0	0	0	0	0	0	0	0	0	0	Acute pyurulent otitis media	1	1
J-08	1	26	0	1	0	2019-01-15	40	39.9	132	0	28	98		2	15	0	0	0	0	0	6	0	0	0	1	0	0	1	0	1	1	0	0	1	0	0	0	0	0	0	0	0	0	0	0	0	Right sided pneumonia	1	1
J-09	0	20	0	3	3	2019-01-13	40.1	36.6	116	0	28			2	15	1	0	0	0	0	6	0	1	0	0	0	0	0	0	1	0	0	0	0	0	0	0	0	0	0	0	0	0	0	0	0	Influenza B	1	1
J-10	0	6	0	1	0	2019-01-24	40	38.2	128	0	28			2	15	0	0	0	0	0	6	0	0	0	0	0	0	0	0	0	0	0	0	0	0	0	0	0	0	0	0	0	0	0	0	0	Influenza A	1	1
J-11	0	16	1	1	0	2019-02-12	40	36.7	126	0	48	95		2	15	0	0	0	0	0	6	0	1	0	0	1	1	1	0	0	0	0	0	1	1	0	0	0	0	0	0	0	0	0	0	0	Acute bronchiolitis	1	1
J-12	0	61	1	2	1	2019-02-17	40	40	112	0	20	93	100	2	13	0	0	0	0	0	18	1	1	0	1	0	0	1	0	1	1	0	0	0	0	0	0	0	1	0	0	0	0	0	0	0	URTI	1	1
J-13	0	64	1	7	7	2019-02-27	39	38	96	0	20	98	100	2	15	1	0	0	0	0	6	0	1	0	1	0	0	1	0	1	0	0	0	0	1	0	0	0	0	0	0	0	0	0	0	0	Acute wheezy bronchitis	1	1
J-14	0	11	0	1	1	2019-03-05	39	38.5	164	1	42	98		2	15	0	1	10	0	0	14	0	1	0	0	0	0	1	0	0	0	0	0	0	0	0	0	0	0	0	0	0	0	0	0	0	Stomatitis	1	1
J-15	0	58	1	0	0	2019-02-11		38	108	0	28	98		2	15	0	0	0	0	0	8	0	0	0	0	0	0	1	0	1	0	0	0	0	0	0	0	0	0	0	0	0	0	0	0	0	Viral syndrome	1	1
J-16	0	71	1	1	0	2019-02-25	40	38.3	120	0	28	98		2	15	0	0	0	0	0	10	0	1	1	0	0	0	1	1	0	0	0	0	0	0	0	0	0	0	0	0	0	0	0	0	0	Acute oharyngitis	1	1
J-17	0	45	1	1	1	2019-03-04	39.9	38	118	0	28			2	15	0	0	0	0	0	6	0	0	0	0	0	0	1	0	1	1	0	0	0	0	0	0	0	0	0	0	0	0	0	0	0	Acute pharyngitis	1	1
J-18	0	25	0	4	1	2019-03-13	39	37.8	110	0	30					1	0	0	0	0	8	0	0	0	0	0	0	1	0	0	0	0	0	0	1	0	0	0	0	0	0	0	0	0	0	0	Acute bronchitis	1	1
J-19	1	9	0	2	2	2019-03-27	39.5	38.4	146	0	36	98		2	15	0	0	0	0	0	24	1	0	0	1	0	1	1	0	1	1	0	0	1	0	0	0	0	1	0	0	0	0	0	0	0	Acute pyelonephritis	1	1
J-20	0	34	1	1	1	2019-03-28	40	39.4	120	0	28	99		2	15	0	0	0	0	0	6	0	0	0	0	0	0	1	1	1	0	0	0	0	0	0	0	0	0	0	0	0	0	0	0	0	Viral syndrome	1	1
J-21	0	51	1	5	5	2019-03-29	39.3	38	110	0	36	99	90	2	15	0	0	0	0	0	6	0	1	0	0	0	0	1	1	1	1	0	0	1	0	0	0	0	1	0	0	0	0	0	0	0	Acute tonsilitis	1	1
J-22	0	49	1	2	2	2019-03-30	40	38.2	112	0	30	100	95	2	15	0	1	7	0	0	14	1	1	0	1	0	0	1	1	0	1	0	0	1	0	0	0	0	0	0	0	0	0	0	0	0	Acute tonsilitis	1	1
J-23	1	36	0	6	6	2019-03-30	39	38.3	120	0	28	90		2	14	0	1	3	0	0	10	0	0	0	0	1	0	1	0	1	0	0	0	0	0	1	0	0	0	0	0	0	0	0	0	0	Right sided pneumonia	1	1
L-01	0	24	1	3	2	2019-01-01	39	37.1	120	0	20	100		2	15	0	0	0	0	0	6	0	0	0	0	0	0	1	0	0	0	0	0	0	0	0	0	0	0	0	0	0	0	0	0		Acute tonsilitis	0	0
L-02	1	40	1	7	6	2019-01-01	39.2	37	110	0	25					0	0	0	0	0	8	0	0	0	0	0	0	1	0	0	1	0	0	1	1	0	0	0	0	0	0	0	0	0	0	0	Pneumonia	1	1
L-03	1	20	0	4	4	2019-01-01	40.1	39.4	140	0	30	98		2	15	1	0	0	0	0	10	1	0	0	0	0	0	1	0	1	0	0	0	1	0	0	0	0	0	0	0	0	0	0	0		Acute pyelonephritis	1	1
L-04	1	31	0	1	1	2019-01-01	39.5	39.1	140	0	32			2	15	0	0	0	0	0	14	1	1	0	0	0	0	1	1	1	1	1	0	0	0	0	0	0	0	0	0	0	0	0	0	0	Acute bilateral pyelonephritis	1	1
L-05	1	35	1	2	2	2019-01-01	39.5	38.3	133	0	32	91		2	15	0	0	0	0	0	18	1	1	0	0	0	0	1	0	0	0	1	0	1	0	1	0	0	0	0	0	0	0	0	0	0	Right sided pneumonia	1	1
L-06	1	42	0	4	4	2019-01-02	38.2	37.4	117	0	32	97		2	15	0	0	0	0	0	8	0	0	0	0	0	0	1	0	0	0	0	0	1	0	1	0	0	0	0	0	0	0	0	0	0	Pneumonia	1	1
L-07	0	30	1	0	0	2019-01-02	39.4	38.9	140	0	32	98		2	15	0	0	0	0	0	14	0	1	0	1	0	0	1	0	0	0	0	0	0	0	0	0	0	0	0	0	0	0	0	0	0	Influenza A	1	1
L-08	0	16	1		2	2019-01-02	39.8	37.7	140	0	22	98		2	15	0	0	0	0	0	16	0	1	0	0	0	0	1	0	1	1	0	0	0	0	0	0	0	0	0	0	0	0	0	0	0	Influenza A	1	1
L-09	1	8	1	7	7	2019-01-02	39.5	36.7	120	0	28					0	1	14	0	0	8	0	1	0	0	0	0	1	0	1	1	0	0	0	1	0	0	0	0	0	0	0	0	0	0	0	Acute pyelonephritis	1	1
L-10	0	96	0	7	6	2019-01-03	38.5	37.4	92	0	28	98		2	15	0	1	5	0	0	6	0	0	0	0	0	0	0	0	0	0	0	0	1	0	1	0	0	0	0	0	0	0	0	0	0	Suspected influenza	1	1
L-11	1	1	1	0	0	2019-01-03	38.6	38.6	136	0	28			2		0	1	3	0	0	14	1	1	0	0	0	0	1	0	0	0	0	0	0	0	0	0	0	0	0	0	0	0	0	0	0	Acute pyelonephritis	1	1
L-12	0	23	0	3	3	2019-01-03	40.5	36.7	110	0	28	98		2		1	0	0	0	0	14	0	1	0	0	0	1	0	1	1	1	1	0	0	0	0	0	0	0	0	0	0	0	0	0	0	Stomatitis	1	1
L-13	0	11	0	3	0	2019-01-08	40	38.7	124	0	28	98		2		0	0	0	0	0	10	0	0	0	0	0	0	0	0	1	0	0	0	0	0	0	0	0	0	0	0	0	0	0	0	0	URTI	1	1
L-14	0	36	1	5	5	2019-01-11	39.7	38.4	115	0	24	98		2	15	1	0	0	0	0	12	0	1	0	0	0	0	1	1	1	0	1	0	0	0	1	0	0	0	0	0	0	0	0	0	0	Acute bronchitis	1	1
L-15	0	21	0	1	1	2019-01-11	40.1	39.9	140	0	40	97		2	14	0	0	0	0	0	18	0	0	0	1	0	1	1	0	1	1	1	0	0	0	0	0	0	0	0	0	0	0	0	0	0	Acute tonsilitis	1	1
L-16	0	30	1	2	2	2109-01-13	41	38	120	0	26	98		2	15	0	0	0	0	0	8	0	0	0	0	0	0	1	0	0	0	0	0	0	0	0	0	0	0	0	0	0	0	0	0	0	URTI	1	0
L-17	0	36	0	1	1	2019-01-13	39	39	125	0	24	99		2	15	0	0	0	0	0	12	0	0	0	0	0	0	1	0	1	0	0	0	0	0	0	0	0	0	0	0	0	0	0	0	0	Suspected influenza	1	1
L-18	0	34	1	2	2	2019-01-15	38.5	38.1	98	0	28	98		2		0	0	0	0	0	6	0	0	0	0	0	0	0	0	0	0	0	0	0	0	0	0	0	0	0	0	0	0	0	0	0	Acute bronchitis	1	0
L-19	0	15	0	3	3	2019-01-24	40	39	150	1	26	98		2	15	0	0	0	0	0	12	1	0	0	0	0	0	1	0	0	1	0	0	0	0	0	0	1	0	0	0	0	0	0	0	0	Influenza	1	1
L-20	0	82	0	5	5	2019-01-29	39.7	38.5	120	1	38	98		2	15	0	0	0	0	0	8	1	0	0	1	0	0	1	0	0	0	0	0	1	0	1	1	1	0	0	0	0	0	0	0	0	Acute wheezy bronchitis	1	1
L-21	0	111	1	6	6	2019-01-29	39.5	36.6	90	0	28	98		2	15	1	0	0	0	0	8	0	1	0	0	0	0	1	0	1	0	0	0	1	0	0	0	0	0	0	0	0	0	0	0	0	Acute tracheobronchitis	1	0
L-22	1	64	1	0	0	2019-01-23	39.5	37.9	116	0	32	98		2	15	0	0	0	0	0	8	0	1	0	0	0	0	1	0	1	0	1	0	0	0	1	1	0	0	0	0	0	0	0	0	0	Right sided pneumonia	1	1
L-23	0	126	0	0	0	2019-02-04	39.6	38.7	120	1	24	98	100	2	15	0	0	0	0	0	6	0	0	0	0	0	0	0	0	1	0	0	0	0	0	0	0	0	0	0	0	0	0	0	0	0	Influenza	1	0
L-24	0	126	1	2	2	2019-02-05	39.5	38.4	120	1	24	98	100	2	15	0	0	0	0	0	10	1	0	0	0	0	0	1	1	1	0	1	0	0	0	0	0	0	0	0	0	0	0	0	0	0	Suspected influenza	1	1
L-25	0	14	1	2	1	2019-02-08	39.5	38	120	0	28	99		2	15	0	0	0	0	0	10	0	0	0	0	0	0	0	0	0	0	0	0	0	0	0	0	0	0	0	0	0	0	0	0	0	Influenza	1	1
L-26	0	22	1	2	0	2019-02-12	38.5	38.5	130	0	28			2		0	1	10	0	0	8	0	0	0	0	0	0	0	0	0	0	0	0	0	0	0	0	0	0	0	0	0	0	0	0	0	URTI, urticaria	1	1
L-27	0	7	0	6		2019-02-18	39.6	37		0	32			2	15	1	0	0	0	0	6	0	0	0	0	0	0	1	0	1	0	0	0	0	0	0	0	0	0	0	0	0	0	0	0	0	Acute bronchitis	1	0
L-28	0	37	0	6	5	2019-02-18	38.5	38.5	140	1	24			2	15	0	0	0	0	0	16	1	1	0	0	0	0	1	0	0	1	1	0	0	0	0	0	0	1	0	0	0	0	0	0	0	Acute bilateral otitis media	1	1
L-29	0	11	1	6	6	2019-02-18	39.8	39.8	140	0	28	97		2	15	1	0	0	0	0	16	1	0	0	1	0	1	1	0	1	0	1	0	0	0	0	0	0	0	0	0	0	0	0	0	0	URTI	1	1
L-30	0	78	1	4	4	2019-02-18	39.5	38.9	140	1	26	98		2	15	1	0	0	0	0	8	1	0	0	0	0	0	1	1	1	1	1	0	0	0	0	0	0	0	0	0	0	0	0	0	0	Acute tonsilitis	1	1
L-31	0	11	1	1	1	2019-02-21	39							2	15	0	0	0	0	0	6	1	0	0	0	0	0	1	0	1	0	0	0	0	0	0	0	0	0	0	0	0	0	0	0	0	URTI	1	1
L-32	0	67	1	5	5	2019-02-28	39.5	36.8	110	0	40	98		2	15	1	0	0	0	0	6	0	1	0	0	0	0	1	0	0	0	0	0	0	0	0	0	0	0	0	0	0	0	0	0	0	Influenza	1	0
L-33	0	13	1	1	1	2019-03-01	40	38.8	140	0	26	98		2	15	0	1	14	0	0	12	0	0	0	0	0	0	0	0	0	0	0	0	0	0	0	0	0	0	0	0	0	0	0	0	0	Acute stomatitis	1	1
L-34	1	168	0	3	3	2019-03-05	39.5	38.3	140	1	40	98		2	15	0	0	0	0	0	6	0	0	0	0	0	0	0	0	0	0	0	0	1	0	0	0	0	0	0	0	0	0	0	0	0	Right sided pneumonia	1	1
L-35	0	12	1	3	3	2019-03-05	40.5	36.6	100	0	24			2	15	0	0	0	0	0	6	0	0	0	0	0	0	1	0	1	1	0	0	0	0	0	0	0	0	0	0	0	0	0	0	0	URTI, lymphadenitis	1	0
L-36	0	82	1	3	3	2019-03-19	38.5	36.9	100	0	28	94		2	15	0	0	0	0	0	8	0	0	0	0	0	0	0	0	0	0	0	0	0	1	0	0	0	0	0	0	0	0	0	0	0	Acute wheezy bronchitis	1	1
L-37	0	20	1	2	2	2019-03-25	38.8	38.8	140	0	28			2	15	0	0	0	0	0	8	0	0	0	0	0	0	0	0	0	0	0	0	0	0	0	0	0	0	0	0	0	0	0	0	0	URTI	1	1
L-38	0	20	0	7	7	2019-03-25	38.9	38.2	140	0	44			2	15	1	0	0	0	0	16	1	1	0	0	0	0	1	1	1	1	1	0	0	0	0	0	0	1	0	0	0	0	0	0	0	Stomatitis	1	1
L-39	0	55	0	2	2	2019-03-25	39.3	37.4	120	0	24			2	15	0	0	0	0	0	6	0	1	1	0	0	0	1	0	0	0	0	0	0	0	0	0	0	0	0	0	0	0	0	0	0	Acute bronchitis	1	1
L-40	1	38	0	5	5	2019-03-25	39.8	38	120	0	48			2	15	1	0	0	0	0	10	1	0	0	0	0	0	1	0	0	1	1	0	1	1	1	0	1	0	0	0	0	0	0	0	0	Pneumonia	1	1
L-41	0	171	0	4	3	2019-03-27	38.5	37.4	100	0	30			3	15	1	0	0	0	0	8	1	0	0	0	0	0	1	1	1	0	1	0	1	0	0	0	0	0	0	0	0	0	0	0	0	Acute tonsilitis	1	0
L-43	0	41	1	1	1	2019-03-08	39.8	39.8	130	0	28	98		2	15	0	0	0	0	0	12	1	1	0	0	0	0	1	1	1	0	1	0	0	0	0	0	0	0	0	0	0	0	0	0	0	Acute tonsilitis	1	1
L-44	0	42	0	4	4	2019-03-08	39.6	38.2	130	0	28	98		2	15	0	1	4	0	0	14	1	1	0	0	0	0	1	1	0	0	0	0	1	0	0	1	0	0	0	0	0	0	0	0	0	URTI	1	1
L-45	1	42	0	3	2	2019-03-07	39.4	38.3	120	0	24	98		2	15	0	0	0	0	0	12	1	1	0	0	0	0	0	0	1	1	0	0	1	0	0	1	0	0	0	0	0	0	0	0	0	Pneumonia	1	1
L-46	1	117	1	4	3	2019-03-08	39.8	36.9	110	0	42	78		2	15	0	1	4,5	1	0	18	1	1	0	0	1	0	1	1	1	0	0	0	1	1	1	1	1	0	0	0	0	0	0	0	0	Right sided pneumonia	1	1
L-47	1	16	0	6	6	2019-03-08	38.5	37.1	120	0	30	98		2	15	1	0	0	0	0	10	0	0	0	0	0	0	0	0	1	0	0	0	0	0	0	0	0	0	0	0	0	0	0	0	0	Pneumonia	1	1
L-48	0	16	1	3	3	2019-03-08	38.8	38.8	160	1	52	97		2	15	0	0	0	0	0	20	0	1	0	0	0	0	1	1	1	1	0	0	1	0	1	0	1	0	0	0	0	0	0	0	0	Bronchitis	1	1
L-49	0	77	1	5	4	2019-03-09	39.4	37.9	110	0	24	98		2	15	0	0	0	0	0	6	1	0	0	0	0	0	1	0	0	0	0	0	0	0	0	0	0	0	0	0	0	0	0	0	0	Acute laryngitis (croup)	1	0
L-50	0	50	1	4	4	2019-03-09	38.7	36.4	112	0	28			2	15	0	0	0	0	0	12	0	1	0	0	0	0	1	0	1	1	1	0	0	0	0	0	0	0	0	0	0	0	0	0	0	Acute gastroenteritis	1	1
L-51	0	142	0	6	6	2019-03-09	39	37.3	111	0	16			2	15	0	0	0	0	0	6	0	0	0	0	0	0	0	0	0	0	0	0	0	0	0	0	0	0	0	0	0	0	0	0	0	Acute gastroenteritis	1	0
L-52	0	98	1	3	3	2019-03-15	39.7	38.6	106	0	28			2	15	0	1	14	0	0	14	0	1	0	0	0	0	1	0	1	1	1	0	0	0	0	0	0	0	0	0	0	0	0	0	0	Streptococcal tonsilitis	1	1
V-01	0	15	1	0	0	2018-12-22	38.6	36.5	126	0		97		2	15	1	0	0	0	0	6	0	0	0	0	0	0	1	0	0	0	0	0	0	0	0	0	0	0	0	0	0	0	0	0	0	Acute tonsilitis	1	1
V-02	0	20	1	2	2	2018-12-23	38.6	38.6	152	1	36			2	15	0	0	0	0	0	12	0	0	1	0	0	0	1	0	0	1	1	0	1	1	0	0	0	0	0	0	0	0	0	0	0	Acute otitic media	1	1
V-03	0	23	0	2	2	2018-12-23	40.6	38.8	110	0	20			2	15	0	0	0	0	0	6	0	1	0	0	0	0	1	1	0	0	0	0	0	0	0	0	0	0	0	0	0	0	0	0	0	Acute exudative tonsilitis	1	1
V-04	1	15	0	3	3	2018-12-22	39.8	37.5	110	0	20			2	15	1	0	0	0	0	14	0	1	0	1	0	0	1	0	1	0	0	0	0	0	0	0	0	0	1	0	0	0	0	0	0	Urinary tract infection, aseptic meningitis	1	1
V-05	1	10	0	1	1	2018-12-27	40.6	38.4	110	0	18			2	15	0	1	10	0	0	6	0	0	0	0	0	0	1	0	0	0	0	0	0	0	0	0	0	0	0	0	0	0	0	0	0	Urinary tract infection	1	1
V-06	0	81	0	7	2	2018-12-30	39	37.3	86	0	16			2	15	1	0	0	0	0	6	0	0	0	0	0	0	0	0	0	0	0	0	0	1	0	1	0	0	0	0	0	0	0	0	0	Acute bronchitis	1	1
V-07	1	39	0	2	2	2019-01-01	40	37.6	110	0	18			2	15	0	0	0	0	0	6	0	0	0	0	0	0	1	0	1	0	0	0	0	1	0	0	0	0	0	0	0	0	0	0	0	Pneumonia	1	1
V-08	0	55	1	0	0	2019-01-01	39	37.3	132	0	28			2	15	1	0	0	0	0	8	0	0	0	0	0	0	0	0	0	0	0	0	1	0	0	0	0	0	0	0	1	0	0	0	0	Streptococcal tonsilitis	1	1
V-09	0	8	1	1	1	2019-01-03	40	37.5	110	0	16			2	15	0	0	0	0	0	6	0	0	0	0	0	0	1	0	1	0	0	0	0	0	0	0	0	0	0	0	0	0	0	0	0	URTI	1	1
V-10	0	14	0	4	4	2019-01-06	41	37.4	180	1	60			2	15	0	0	0	0	0	16	0	1	0	1	0	0	1	0	1	0	0	0	0	1	1	0	0	0	0	0	0	0	0	0	0	Bronchitis	1	1
V-11	0	27	0	3	3	2019-01-05	39.4	38.4	140	0	40			2	15	0	0	0	0	0	12	0	1	0	0	0	0	1	1	1	0	1	0	1	0	0	0	0	0	0	0	0	0	0	0	0	URTI - HSV gingivostomatitis	1	1
V-12	0	10	0	7	2	2019-01-05	38.9	36.9			28	98		1	15	1	0	0	0	0	6	0	0	0	0	0	0	0	0	0	0	0	0	0	1	0	0	0	0	0	0	0	0	0	0	0	Bronchitis	1	1
V-13	0	24	0	2	2	2019-01-05	39	37.6	120	0	32	91		2	15	0	0	0	0	0	6	0	0	0	0	0	0	0	0	0	0	0	0	1	1	0	1	1	0	0	0	0	0	0	0	0	LRTI - suspected pneumonia	1	1
V-14	0	8	0	4	3	2019-01-08	39.4	38.5			60	95	61	3	15	0	0	0	0	0	12	1	0	0	0	0	0	1	1	1	1	0	0	1	0	0	0	1	1	0	0	0	0	0	0	0	Bronchitis	1	1
V-15	0	40	0	6	6	2019-01-07	40.5	37.8	100	0	18			2	15	0	0	0	0	0	10	0	1	0	0	0	0	1	0	1	1	0	0	0	0	0	0	0	0	0	0	0	0	0	0	0	Influenza A, tracheobronchitis	1	1
V-16	0	12	0	1	1	2019-01-16	39	39	136	0	32			2	15	0	0	0	0	0	6	0	0	0	0	0	0	0	0	0	0	0	0	1	0	0	0	0	0	0	0	0	0	0	0	0	Viral syndrome	0	0
V-17	0	48	1	2	2	2019-01-09	40.2	40.1	110	0	25			2	15	0	0	0	0	0	14	0	1	0	0	0	0	1	0	1	1	0	0	0	0	0	0	0	0	0	0	0	0	0	0	0	Influenza A	1	1
V-18	0	28	1	5	5	2019-01-17	39.2	39.2	130	0	28	100		2	15	1	0	0	0	0	6	0	0	0	0	0	0	0	0	0	0	0	0	1	0	1	0	0	0	0	0	0	0	0	0	0	Influenza A	1	1
V-19	0	77	1	1	1	2019-01-23	40	36.6	142	1	28			1	15	1	1	2	0	0	6	0	0	0	0	0	0	0	0	0	0	0	0	1	0	0	0	0	0	0	0	0	0	0	0	0	URTI	1	1
V-20	0	74	1	0	0	2019-01-30	39.3	38.8	120	1	24			2	15	1	0	0	0	0	6	0	1	0	0	0	0	1	1	0	1	0	0	0	0	0	0	0	0	0	1	0	0	0	0	0	Influenza A	1	1
V-21	0	26	1	2	0	2019-02-12	38.2	37.6			28			2	15	0	0	0	0	0	6	0	0	0	0	0	0	1	0	1	0	0	0	0	0	0	0	0	0	0	0	1	0	0	0	0	Acute pharyngitis, febrile seizures	1	1
V-22	0	14	1	1	1	2019-02-12	38	37.1	220	1	40	87		2	15	0	0	0	0	0	14	0	0	0	0	1	1	0	0	0	0	0	1	1	0	0	1	1	0	0	0	0	0	0	0	0	Severe laryngitis (croup)	1	1
V-23	1	22	1	1	1	2019-02-12	39.3	37.3	120	0	32	93		2	15	0	0	0	0	0	8	0	0	0	0	0	0	1	0	0	0	0	0	1	1	0	0	0	0	0	0	0	0	0	0	0	Pneumonia	1	1
V-24	1	46	0	5	5	2019-02-13	38.3	38.3	160	1	48	90		2	14	1	1		0	0	20	1	1	0	0	0	0	1	0	1	1	0	0	1	1	0	1	1	0	0	0	0	0	0	0	0	Pneumonia	1	1
V-25	1	41	0	1	1	2019-02-20	38.5	38.5	142	1	32			1	15	0	0	0	0	0	8	0	0	0	0	0	0	1	0	0	0	0	0	1	0	0	0	0	0	0	0	0	0	0	0	0	Acute pyelonephritis	1	1
V-26	0	38	0	3	3	2019-02-18	39.2	37.3	110	0	24			2	15	0	0	0	0	0	8	0	0	0	1	0	0	1	0	0	1	1	0	0	0	0	0	0	0	0	0	0	0	0	0	0	Acute bilateral otitis media	1	1
V-27	0	11	1	1	1	2019-02-18	37.6	37.6	110	0	30			2	15	1	0	0	0	0	12	0	0	0	1	0	0	1	1	1	1	0	0	0	1	0	1	0	0	0	0	0	0	0	0	0	Acute wheezy bronchitis	1	1
V-28	0	38	0	1	1	2019-02-19	39	36.3	190	1	24			2	15	0	0	0	0	0	6	0	0	0	0	0	0	0	0	0	0	0	0	0	0	0	0	0	0	0	0	0	0	0	0	0	Influenza A	1	1
V-29	0	38	1	1	1	2019-02-19	39	38.4	110	0	28			2	15	0	0	0	0	0	6	0	0	0	0	0	0	0	0	0	0	0	0	0	0	0	0	0	0	0	0	0	0	0	0	0	Influenza A	0	1
V-30	1	35	0	1	1	2019-02-18	39.4	37.6	110	0	24			2	15	0	0	0	0	0	6	0	0	0	0	0	0	1	0	0	0	0	0	0	0	0	0	0	0	0	0	0	0	0	0	0	Acute pyelonephritis	1	1
V-31	0	44	1	3	3	2019-03-10	40	38.9	140	1	20			2	15	0	0	0	0	0	6	0	0	0	0	0	0	0	0	0	0	0	0	0	0	0	0	0	0	0	0	0	0	0	0	0	Unspecified bacterial infection	1	1
V-32	0	25	0	7	2	2019-03-18	39.4	39.1	120	0	30			2	15	0	0	0	0	0	8	0	0	0	0	0	0	1	0	0	0	0	0	0	0	0	0	0	0	0	0	0	0	0	0	0	Acute tonsilitis	1	1
V-33	0	42	1	2	2	2019-03-18		37.7	100	0	22			2	15	0	0	0	0	0	6	0	0	0	0	0	0	1	0	0	1	0	0	0	1	0	0	1	0	0	0	0	0	0	0	0	Acute wheezy bronchitis	1	1
V-34	0	22	1	0	0	2019-03-19	39.1	39.1	120	0	32			2	15	0	0	0	0	0	16	0	1	0	1	0	0	1	0	0	0	0	0	1	0	0	0	0	0	0	0	0	0	0	0	0	URTI	1	1
VE-01	1	6	1	2	1	2019-01-11	40.5	37.5	140	0	30	98		2	15	0	0	0	0	0	8	1	0	0	0	0	0	1	0	1	0	0	0	0	0	0	0	0	0	0	0	0	0	0	0	0	Acute pyelonephritis	1	1
VE-02	0	24	1	1	1	2019-01-11	40.1	38.4	130	0	36	96		2	15	0	0	0	0	0	14	0	0	0	0	0	0	0	0	0	0	0	0	0	0	0	1	1	0	0	0	0	0	0	0	0	Acute laryngitis (croup)	1	1
VE-03	1	66	1	2	0	2019-01-11	39.2	36.8	144	1	48	95	105	2	15	0	0	0	0	0	6	1	0	0	0	0	0	0	0	0	0	0	0	1	1	0	1	1	0	0	0	0	0	0	0	0	Pneumonia	1	1
VE-04	0	62	0	1	1	2019-01-12	39.2	38.1	148	1	20	97		2	15	0	0	0	0	0	12	1	0	0	0	0	0	0	0	0	0	0	0	0	0	0	1	1	0	0	0	0	0	0	0	0	Acute laryngitis (croup)	1	1
VE-05	0	58	1	2	2	2019-01-13	39.2	38	112	0	24	98	105	2	15	0	0	0	0	0	6	0	0	0	0	0	0	0	0	0	0	0	0	0	0	0	0	0	0	0	0	0	0	0	0	0	URTI	0	0
VE-06	0	9	1	1	1	2019-01-14	39	36.7	114	0	24	99		2	15	0	0	0	0	0	6	0	0	0	0	0	0	0	0	0	0	0	0	0	0	0	0	0	0	0	0	0	0	0	0	0	URTI	1	0
VE-07	0	108	1	7	7	2019-01-14	39.2	36.4	108	0	20	99		2	15	0	0	0	0	0	6	0	0	0	0	0	0	1	0	0	0	0	0	0	0	0	0	0	0	0	0	0	0	0	0	0	Kawasaki disease	1	1
VE-08	0	192	0	7	3	2019-01-13	38.4		96	0	18	97		2	15	0	0	0	0	0	12	1	0	0	0	0	0	0	0	0	0	0	0	0	0	0	0	0	0	0	0	0	0	0	0	0	EBV infectious mononucleosis, hepatosplenomegally, anaemia	1	1
VE-09	0	33	1	1	1	2019-01-14	39.2	38.8	138	0	36	98		2	15	1	0	0	0	0	10	0	0	0	0	0	0	1	0	1	1	0	0	0	0	0	0	0	0	0	0	0	0	0	0	0	Acute pharyngitis	1	1
VE-10	0	9	0	1	1	2019-01-18	39.9	37.8	126	0	36	98		2	15	0	0	0	0	0	16	1	0	0	0	0	0	1	0	1	1	0	0	0	0	0	0	0	0	0	0	0	0	0	0	0	Acute pharyngitis	1	1
VE-11	0	23	0	5	0	2019-01-17	38.8	38.4	142	0	36	95		2		0	0	0	0	0	18	1	0	0	0	0	0	0	0	0	0	0	0	1	1	0	0	1	0	0	0	0	0	0	0	0	Acute wheezy bronchitis	1	1
VE-12	0	7	0	1	1	2019-01-21	39.7	38.9	140	0	36	97		2	15	0	0	0	0	0	14	1	0	0	0	0	0	0	0	0	0	0	0	0	0	0	0	0	0	0	0	0	0	0	0	0	URTI, suspected influenza	1	1
VE-13	1	65	0	4	4	2019-01-22	40	39.4	131	1	28	98	112	2	15	1	0	0	0	0	12	1	0	0	0	0	0	1	1	0	0	0	0	1	1	0	0	0	0	0	0	0	0	0	0	0	Pneumonia	1	1
VE-14	1	196	0	4	4	2019-01-22	40.2	37.9	108	0	18	97	117	2	15	0	0	0	0	0	10	1	0	0	0	0	0	0	0	0	0	0	0	0	1	0	0	0	0	0	0	0	0	0	0	0	Left sided pneumonia	1	1
VE-15	0	31	0	2	2	2019-01-23	40.1	38.6	150	1	26	96		2	15	0	0	0	0	0	12	1	0	0	0	0	0	0	0	0	0	0	0	0	0	0	0	0	0	0	0	0	0	0	0	0	Acute pharyngitis	1	1
VE-16	0	9	0	3	1	2019-01-24	39.8	38.2	130	0	30	97		2	15	0	0	0	0	0	16	1	0	0	0	0	0	0	0	0	0	0	0	0	0	0	0	0	0	0	0	0	0	0	0	0	Staphylococcal tonsilitis	1	1
VE-17	0	41	0	4	1	2019-02-27	38.4	37.3	124	0	24	99		2	15	1	0	0	0	0	6	0	0	0	0	0	0	1	0	0	0	0	0	0	0	0	0	0	0	0	0	0	0	0	0	0	URTI, suspected influenza	1	1
[truncated: 12 more columns]

## Sheet: Complete_dataset
Population	No	SBI	Age (months)	Sex	duration of symptoms, days	Duration of fever, days	date seen at ED	Highest body temperature	Body temperature on admission	HR on admission	Tachycardia	Respiratory rate (triage)	SaO2	Systolic blood pressure	CRT	GCS	Previously on antibiotics	Comorbidities	Type of comorbidities	Medication	Medication increasing infection risk	YOS	Toxic appearance	Drowsiness	Lethargy	Irritability	Grunting	Excessive crying	Reduced appetite	Refusal of food	Refusal to drink	Decreased urine output	Decreased skin turgor	Cyanosis	Tachypnoea	Abnormal lung sounds	Reduced breathing sounds	Shortness of breath	Chest retractions	Poor peripheral circulation	Meningeal signs	Petechiae	Seizures	Hypotension	Loss of conscious ness	Hypothermia	Blood cultures	Diagnosis	Blood tests
1	1	0	18	0	7	2	30.10.2017.	39.5	37.1	92	0	32	100	106	1	15	0	0	0	0	0	6	0	0	0	0	0	0	1	0	1	1	0	0	0	0	0	0	0	0	0	0	0	0	0	0	0	Unspecified viral infection	1
1	2	0	34	1	0	0	31.10.2017.	40	38.5	144	0	29	98		1	15	0	0	0	0	0	20	1	0	0	0	1	0	0	1	0	0	1	0	0	0	0	0	0	0	0	0	0	0	0	0	0	Acute non-complicated appendicitis	1
1	3	0	25	0	0	0	31.10.2017.		38.2	130	0	30	96		2	15	0	0	0	0	0	12	0	0	0	0	0	0	0	0	0	0	0	0	1	0	0	1	1	0	0	0	0	0	0	0	0	Acute laryngitis (croup)	1
1	4	0	102	0	3	3	03.11.17.	39	36.7	98	0	23	99		2	15	0	0	0	0	0	6	0	0	0	0	0	0	1	0	0	1	0	0	0	0	0	0	0	0	0	0	0	0	0	0	0	Stretpcoccal tonsillitis	1
1	5	0	10	0	0	0	03.11.17.		37.4	134	0	29	97		2	15	0	0	0	0	0	6	0	0	0	0	0	0	1	0	1	1	1	0	0	0	0	0	0	0	0	0	0	0	0	0	0	Pharyingitis, laryngitis, wheezing bronchitis	1
1	6	1	101	0	0	0	15.11.17.	40	38.1	118	1	20	99			15	0	0	0	0	0	18	1	0	0	0	0	0	1	0	0	0	0	0	0	0	0	0	0	0	0	0	0	0	0	0	0	Acute pyelonephritis	1
1	7	1	2	1	5	2	15.11.17.	38	37.3	132	0	38	99				0	0	0	0	0	6	0	0	0	0	0	0	0	0	0	0	0	0	0	0	0	0	0	0	0	0	0	0	0	0	0	Acute pyelonephritis	1
1	8	0	26	0	5	5	15.11.17.	39.3	36.5	100	0	27			2	15	1	0	0	0	0	8	0	0	0	0	0	0	1	0	0	0	1	0	0	0	0	0	0	0	0	0	0	0	0	0	0	Acute tonsillitis	1
1	9	0	110	1	0	0	27.11.12.	38.6	38.6	98	0	20	99		3	15	0	0	0	0	0	10	0	0	0	0	0	0	1	1	1	0	0	0	0	0	0	0	0	0	0	0	0	0	0	0	0	No-specitic abdominal pain	1
1	10	0	7	0	3	3	27.11.12.	39.9	38.4	159	0	55	97		1	15	0	1	14	0	0	6	0	0	0	0	0	0	1	0	0	0	1	0	0	0	0	0	0	0	0	0	0	0	0	0	0	URTI	1
1	11	0	7	0	5	3	27.11.12.	39	38.2	139	0	53	96		1	15	0	0	0	0	0	8	0	0	0	0	0	0	1	0	0	1	0	0	0	0	0	0	0	0	0	0	0	0	0	0	0	Acute otitis media	1
1	12	0	18	1	6	4	2017-11-28	38.8	37.1	147	0	28	97		2	15	0	0	0	0	0	18	0	1	0	0	0	1	1	1	1	1	1	0	0	1	0	0	0	0	0	0	0	0	0	0	0	Acute bronchitis, atopic dermatitis	1
1	13	0	164	1	3	3	2017-11-29	40	36.6	105	0	22	98			15	0	0	0	0	0	6	1	1	0	0	0	0	1	1	1	0	0	0	0	0	0	0	0	0	0	0	0	0	0	0	0	Acute streptococcal tonsilitis	1
1	14	0	24	0	0	0	2017-11-29		37.7	128	0	24	99				0	0	0	0	0	6	0	1	0	0	0	0	0	0	0	0	0	0	0	0	0	0	0	0	0	0	0	0	0	0	0	URTI, febrile seizures	1
1	15	1	27	0	7	7	2017-11-30	39.9	38.4	152	1	32	97				0	0	0	0	0	9	0	0	0	0	0	0	1	0	0	1	0	0	0	0	0	0	0	0	0	0	0	0	0	0	0	Pneumonia	1
1	16	0	27	1	4	4	2017-11-30	39	38.4	142	0	28	97		2	15	1	0	0	0	0	14	0	0	0	1	0	0	1	0	0	0	1	0	0	0	0	0	0	0	0	0	0	0	0	0	0	Acute exudative tonsilitis	1
1	17	0	90	1	1	1	2017-11-30	39.3	39.3	144	1	24	100		2	15	0	0	0	0	0	9	0	0	0	0	0	0	1	1	1	0	0	0	0	0	0	0	0	0	0	0	0	0	0	0	0	EBV. Acute exudative tonsilitis	1
1	18	0	117	0	5	5	2017-12-01	39.5	36.7	92	0	21					0	0	0	0	0	6	0	0	0	0	0	0	1	0	0	0	0	0	0	0	0	0	0	0	0	0	0	0	0	0	0	Unspecified viral infection, reactive hepatitis	1
1	19	0	11	1	7	2	2017-12-01	39	37	120	0	28					0	0	0	0	0	6	0	0	0	0	0	0	1	0	1	0	0	0	0	0	0	0	0	0	0	0	0	0	0	0	0	Acute otitis media	1
1	20	0	212	0	1	1	2017-12-01	40	38.6	118	1	31					0	0	0	0	0	6	0	0	0	0	0	0	1	0	1	0	0	0	0	0	0	0	0	0	0	0	0	0	0	0	0	Streptococcal tonsilitis	1
1	21	0	56	1	1	1	2017-12-01	39.9	38.4	120	0	31	97	100	1.5			1	7	0	0	6	1	1	0	0	0	0	1	0	1	0	0	0	1	0	0	0	0	0	0	0	0	0	0	0	0	Scarlet fever / toxic shock syndrome	1
1	22	1	134	1	7	4	2017-12-03		36.7	100	0	22	98		1.5	15	1	0	0	0	0	6	0	1	1	0	0	0	0	1	0	0	0	0	0	1	1	0	0	0	0	0	0	0	0	0	0	Right sided pneumonia	1
1	23	1	63	0	7	5	2017-12-04	39.2	38.7	140	1	28	97		2	15	0	1	14	0	0	6	0	0	0	0	0	0	0	0	0	0	0	0	0	0	1	0	0	0	0	0	0	0	0	0	0	Right sided pneumonia	1
1	24	0	8	1	2	2	2017-12-06	38.2	37.3	138	0	36	98		1	15	1	0	0	0	0	6	0	0	0	0	0	0	1	0	1	0	0	0	0	0	0	0	0	0	0	0	0	0	0	0	0	URTI	1
1	25	0	9	0	7	2	2017-12-06	38.4	38.2	148	0	41	98		3		0	0	0	0	0	18	1	1	1	0	1	0	1	0	0	0	1	0	1	1	0	0	1	0	0	0	0	0	0	0	0	Acute bronchitis	1
1	26	0	38	1	3	3	2017-12-07	39.7	39.7	163	1	32	100				0	0	0	0	0	6	0	1	0	0	0	0	1	0	0	0	0	0	0	0	0	0	0	0	0	0	0	0	0	0	0	URTI	1
1	27	0	69	0			2017-12-07	38.9	38.9	156	1	30	96		2	13	0	0	0	0	0	8	0	1	0	0	0	0	1	1	1	0	0	0	0	0	0	0	0	0	0	0	0	0	0	0	0	Streptococcal tonsilitis	0
1	28	0	46	1	2	2	2017-12-06	39.6	38.5	118	0	24	97					0	0	0	0	6	0	0	0	0	0	0	0	0	1	0	0	0	0	1	0	0	0	0	0	0	0	0	0	0	0	Acute bronchitis, suspected asthma	1
1	29	0	12	0	1	1	2017-12-08	39.8	37.8	135	0	30	100		1	15	0	0	0	0	0	12	0	0	0	0	0	0	1	0	0	0	0	0	0	0	0	0	0	0	0	0	0	0	0	0	0	Acute tonsilitis, eczema	1
1	30	0	36	0	4	4	2017-12-08	39	36.5	132	0	30	98		1	15	0	0	0	0	0	6	1	0	0	0	0	0	1	0	0	0	0	0	0	0	0	0	0	0	0	0	0	0	0	0	0	URTI, rhinosinusitis	1
1	31	0	37	0	2	2	2017-12-11	39	37.8	136	0	34	97		2	15	0	0	0	0	0	8	0	0	0	0	1	0	0	0	0	0	0	0	1	1	0	0	0	0	0	0	0	0	0	0	0	Acute streptococcal tonsilitis	1
1	32	1	32	1	4	1	2017-12-13	39	38.5	147	0	28	98		1.5	15	0	0	0	0	0	14	0	1	0	0	0	0	0	0	0	0	0	0	0	1	0	0	0	0	0	0	0	0	0	0	0	Left sided basal pneumonia, bilateral otitis media	1
1	33	0	20	0	2	2	2017-12-13	41	38	140	0	45			2	15	0	0	0	0	0	14	0	1	0	0	0	0	1	1	1	0	0	0	0	0	0	0	0	0	0	0	0	0	0	0	0	Acute stomatitis	1
1	34	0	17	1		2	2017-12-14	40	38	148	0	32	100		2	15	0	0	0	0	0	18	0	1	0	0	0	0	1	0	0	0	1	0	0	0	0	0	0	0	0	0	0	0	0	0	0	Unspecified viral infection	1
1	35	0	15	0	0	0	2017-12-14	39.6	38.9	130	0	28	98		1	15	0		0	0	0	10	0	1	0	1	0	0	0	0	0	0	0	0	0	0	0	0	0	0	0	0	0	0	0	0	0	Acute tonsilitis	1
1	36	0	121	0	1	0	2017-12-14	38.3	37.9	80	0	22	99		2	15	0	0	0	0	0	6	0	0	0	0	0	0	1	0	0	0	0	0	0	0	0	0	0	0	0	0	0	0	0	0	0	Acute gastroenteritis	1
1	37	0	13	0	1	1	2017-12-14	40	38	130	0	32	97		1	10	0	0	0	0	0	13	0	1	0	0	0	0	0	0	0	0	0	0	0	0	0	0	0	0	0	0	0	0	0	0	0	Acute tonsilitis	1
1	38	0	31	1	2	2	2017-12-14	39	39	148	0	28	98		2		1	0	0	0	0	12	0	0	0	1	0	0	0	0	0	0	1	0	0	0	0	0	0	0	0	0	0	0	0	0	0	Adenovirus infection, exudative tonsilitis	1
1	39	1	197	0	2	2	2017-12-14	39.4	37.5	98	0	19	99		1	15	0	0	0	0	0	12	0	0	0	0	0	0	0	0	0	0	0	0	0	0	0	0	0	0	0	0	0	0	0	0	0	right sided pneumonia	1
1	40	0	63	0	0	0	2017-12-15	40	37.3	120	1	24	100		1	15	0	0	0	0	0	6	0	0	0	0	0	0	1	0	0	0	0	0	0	0	0	0	0	0	0	0	0	0	0	0	0	Scarlet fever	0
1	41	0	31	1	3	3	2017-12-15	39.4	36.5	126	0	24	100			15	0	1	3,14	0	0	6	0	0	0	0	0	0	0	0	0	0	1	0	0	0	0	0	0	0	0	0	0	0	0	0	0	Left sided otitis media	1
1	42	1	15	1	3	3	2017-12-18	39.1	37.1	144	0	32	95			15	1	0	0	0	0	8	1	1	0	0	0	0	1	0	0	0	0	0	0	1	0	0	0	0	0	0	0	0	0	0	0	Left sided bronchopneumonia	1
1	43	0	72	0	1	1	2017-12-18	39.9	39.4	120	1	22	96				0	0	0	0	0	6	0	0	0	0	0	0	1	0	0	0	0	0	0	0	0	0	0	0	0	0	0	0	0	0	0	Unspecified bacterial infection	1
1	44	0	54	0	2	2	2017-12-19	40	36.7	130	0	23	97			15	0	0	0	0	0	6	0	0	0	0	0	0	1	0	0	0	0	0	0	0	0	0	0	0	0	0	0	0	0	0	0	Unspecified viral infection	1
1	45	0	18	1	3	2	2017-12-26	39.9	39.2	120	0	28	100		1	15	0	0	0	0	0	14	0	0	0	1	0	0	1	0	0	0	0	0	0	0	0	0	0	0	0	0	0	0	0	0	0	Unspecified bacterial infection	1
1	46	1	31	0	7	0	2017-12-27	39.5	39.4	156	1	48	95		2	15	0	0	0	0	0	12	0	1	0	0	0	0	1	1	0	0	0	0	1	0	1	0	0	0	0	0	0	0	0	0	0	Left sided basal pneumonia	1
1	47	1	202	0	7	7	2017-12-27		36.7	102	0	22	99		2		1	0	0	0	0	12	1	0	0	0	0	0	0	0	0	0	1	0	0	0	0	0	0	0	0	0	0	0	0	0	0	Pneumonia	1
1	48	0	37	0	1	1	2018-01-02	40	39.8	170	1	32	100		1	15	0	0	0	0	0	12	1	0	0	1	0	1	1	1	0	0	0	0	0	0	0	0	0	0	0	0	0	0	0	0	0	Acute tonsilitis	1
1	49	1	29	1	7	7	2018-01-02	39.5	39.5	160	1	44	97		2	15	0	0	0	0	0	10	0	0	0	0	0	0	1	0	0	0	0	0	1	1	0	0	0	0	0	0	0	0	0	0	0	Right sided pneumonia	1
1	50	0	26	0	5	5	2018-01-03	39.3	38	144	0	32	98		1	14	0	0	0	0	0	17	0	1	0	0	1	0	1	1	0	1	0	0	0	0	0	0	0	0	0	0	0	0	0	0	0	URTI	1
1	51	0	140	0	0	0	2018-01-05	38.2	38.2	102	0	20	99			15	0	0	0	0	0	12	0	1	0	0	0	0	1	1	0	0	0	0	0	0	0	0	0	0	0	0	0	0	0	0	0	URTI	1
1	52	0	65	0	1	1	2018-01-05		37.3	98	0	28	99		1	15	0	0	0	0	0	8	0	0	0	0	0	0	1	0	1	0	0	0	0	0	0	0	0	0	0	0	0	0	0	0	0	Streptococcal tonsilitis	1
1	53	0	15	0	4	4	2018-01-05		38.4	132	0	24	97		1,5	15	0	0	0	0	0	14	0	0	0	1	0	0	1	0	0	0	0	0	0	0	0	0	0	0	0	0	0	0	0	0	0	Unspecified bacterial infection, suspected UTI	1
1	54	0	163	0	3	3	2018-01-06	40	37.5	115	0	18	100	124	1	15	0	1	1	1	1	8	1	0	0	0	0	0	1	1	0	1	0	0	0	0	0	0	0	0	0	0	0	0	0	0	0	Influenza, bronchitis	1
1	55	0	13	0	0	0	2018-01-06		38.1	141	0	29	97		1	15	0	0	0	0	0	12	0	0	0	0	0	0	1	0	0	0	0	0	0	0	0	0	0	0	0	0	0	0	0	0	0	Streptococcal tonsilitis	0
1	56	0	102	1	1	1	2018-01-09	39.7	37.3	100	0	20	98		2	15	0	0	0	0	0	11	0	0	0	0	0	0	1	0	1	1	1	0	0	0	0	0	0	1	0	0	0	0	0	0	0	Acute gastroenteritis	1
1	57	0	30	1	1	1	2018-01-09	40.1	38.7	152	1	28	99	105		15	0	1	10	1	?	10	0	0	0	1	0	0	1	0	0	0	0	0	1	0	0	0	0	0	0	0	0	0	0	0	0	URTI	1
1	58	0	67	1	2	2	2018-01-11	40	36.6				97		2	15	0	0	0	0	0	12	0	1	0	0	0	0	1	1	1	0	0	0	0	0	0	0	0	0	0	0	0	0	0	0	0	Scarlet fever	1
1	59	0	123	0	1	1	2018-01-11	40	36.6	104	0	20	99		2	15	0	0	0	0	0	6	0	0	0	0	0	0	1	0	0	1	0	0	0	0	0	0	0	0	0	0	0	0	0	0	0	Unspecified viral infection	1
1	60	0	123	0	1	1	2018-01-13	40	37.1	116	1	20	100		2		0	0	0	0	0	6	0	0	0	0	0	0	1	0	0	0	0	0	1	0	0	0	0	0	0	0	0	0	0	0	0	Acute tonsilitis	1
1	61	0	51	1	3	3	2018-01-13	39.5	38.6	124	0	22	99		1	15	1	0	0	0	0	6	0	0	0	0	0	0	0	0	0	0	0	0	0	0	0	0	0	0	0	0	0	0	0	0	0	Acute tonsilitis	1
1	62	0	22	1	2	2	2018-01-15	39	37.4	148	0	24	96		2	15	1	0	0	0	0	6	0	0	0	0	0	0	1	0	1	1	0	0	0	1	0	0	0	0	0	0	0	0	0	0	0	Acute bronchitis	1
1	63	0	38	0	1	1	2018-01-20	40	37.7	130	0	36	98		1	15	0	0	0	0	0	8	0	0	0	0	0	0	0	0	0	0	0	0	0	1	0	0	0	0	0	0	0	0	0	0	0	Acute bronchitis	1
1	64	1	49	1	2	2	2018-01-23	40	39.5	112	0	24	98		1	15	0	0	0	0	0	14	1	0	0	0	0	0	1	0	0	1	0	0	1	0	0	0	0	0	0	0	0	0	0	0	0	Pneumonia	1
1	65	0	7	0	4	4	2018-01-27		38.5	180	1	40	98		1	15	0	0	0	0	0	6	0	0	0	0	0	0	1	0	0	0	0	0	0	0	0	0	0	0	0	0	0	0	0	0	0	URTI	1
1	66	1	34	1	6	6	2018-01-27	39	38.9	146	0	34	94		2	15	0	0	0	0	0	8	1	0	0	0	1	0	1	1	1	1	0	0	1	1	0	0	1	1	0	0	0	0	0	0	0	Left sided pneumonia of Mycopasma aetiology	1
1	67	0	67	0			2018-01-28	40	38.1	100	0	18	96		1			0	0	0	0	6	0	0	0	0	0	0	0	0	0	0	0	0	0	1	0	0	0	0	0	0	0	0	0	0	0	LRTI, suspected pneumonia	1
1	68	1	44	1	0	0	2018-02-21	40	38.7	130	0	28	98		1		0	0	0	0	0	6	0	1	0	0	0	0	0	0	0	0	0	0	0	0	0	0	0	0	0	0	0	0	0	0	0	Campylobacter jejuni enteritis	1
1	69	0	172	0	3	3	2018-02-21	39	38.5	120	1	20	88		1	15	0	1		0	0	6	0	0	0	0	0	0	0	0	0	0	0	0	0	0	0	0	0	0	0	0	0	0	0	0	0	Influenza B	1
1	70	0	49	0	1	1	2018-02-22	38.5	37.8	112	0	28	97		1	15	1	0	0	0	0	8	0	0	0	0	0	0	0	0	0	0	0	0	0	0	0	0	0	0	0	0	0	0	0	0	0	Acute bronchitis	1
1	71	0	50	0	4	4	2018-02-22	38.5	36.3	118	0	20			2	15	1	1		0	0	8	0	1	0	0	0	0	1	0	0	0	0	0	0	0	0	0	0	0	0	0	0	0	0	0	0	Unspecified viral infection	1
1	72	0	58	0	6	6	2018-02-22	39	37.2	90	0	20	100		1	14	0	0	0	0	0	8	0	0	0	0	0	0	1	1	1	0	1	0	0	0	0	0	0	0	0	0	0	0	0	0	0	Acute stomatitis	1
1	73	0	29	0	4	4	2018-02-22	39.4	36.5	120	0	20	100		2		0	0	0	0	0	8	0	0	0	0	0	0	0	0	1	1	0	0	0	0	0	0	0	0	0	0	0	0	0	0	0	Influenza A	1
1	74	0	67	1	3	3	2018-02-22	39.6	38.6	108	0	24	98		2	15	0	0	0	0	0	6	1	0	0	0	0	0	0	0	0	0	0	0	0	0	0	0	0	0	0	0	0	0	0	0	0	Influenza A	1
1	75	0	31	0	2	2	2018-02-24	39.4	38.4	140	0	28	100		1	15	0	0	0	0	0	6	0	0	0	0	0	0	0	0	0	0	0	0	0	0	0	0	0	0	0	0	0	0	0	0	0	Acute tonsilitis	1
1	76	0	22	0	1	1	24.02.18	39	38	168	1	36			1		0	0	0	0	0	6	0	0	0	0	0	0	0	0	0	0	0	0	0	0	0	0	0	0	0	0	1	0	0	0	0	Influenza A, febrile seizures	1
1	77	0	15	1	2	2	2018-02-24		36.4	140	0	30	99		2	15	0	0	0	0	0	8	0	1	0	0	0	0	0	0	0	0	0	0	0	0	0	0	0	0	0	0	0	0	0	0	0	Unspecified viral infection	1
1	78	0	65	1	4	3	2018-02-27	39	37	115	0	28	97		2	15	1	0	0	1	0	8	0	0	0	0	0	0	0	0	0	0	0	0	0	1	0	0	0	0	0	0	0	0	0	0	0	URTI, acute synovitis	1
1	79	0	42	0	1	1	2018-02-27	38	36.8	101	0	31	98				0	1	10	0	0	6	0	0	0	0	0	0	0	0	0	0	0	0	0	1	0	1	0	0	0	0	0	0	0	0	0	Acute wheezing bronchitis	1
1	80	0	26	1	4	4	2018-03-03	40	39.1	110	0	28	97				0	0	0	0	0	20	0	1	0	0	0	0	1	0	1	0	0	0	0	1	0	0	0	0	0	0	0	0	0	0	0	LRTI bronchitis	1
1	81	1	189	0	3	0	2018-03-06	39	37.1	98	0	18	99		0	15	0	0	0	0	0	8	0	0	0	0	0	0	1	0	0	0	0	0	0	0	0	0	0	0	0	0	0	0	0	0	0	Left sided acute pyelonephritis	1
1	82	0	20	1	1	1	2018-03-06	38	36.8	120	0	25	99		1	15	0	0	0	0	0	6	0	0	0	0	0	0	0	0	0	0	0	0	0	0	0	0	0	0	0	0	0	0	0	0	0	URTI	1
1	83	0	40	0	1	0	2018-03-06	40	37.1	120	0	23	99		1	15	0	0	0	0	0	6	0	0	0	0	0	0	1	0	0	0	0	0	0	0	0	0	0	0	0	0	0	0	0	0	0	Bilateral purulent otitis	1
1	84	0	8	1	7	7	2018-03-07	38.7	38.7	149	0	40	97		2	15	0	0	0	0	0	6	0	1	1	0	0	0	1	1	1	0	0	0	0	1	0	0	1	0	0	0	0	0	0	0	0	Acute wheezing bronchitis, bilateral otitis	1
1	85	0	13	1	2	2	2018-03-07	39	39	160	1	30	97		3	14	0	0	0	0	0	18	0	1	0	0	0	0	0	1	0	1	0	0	1	0	0	0	0	1	0	0	0	0	0	0	0	Influenza	1
1	86	0	26	1	2	2	07.03.18	39.4	37.1	120	0	40	99		2	15	0	0	0	0	0	6	0	0	0	0	0	0	1	0	0	0	0	0	0	0	0	0	0	0	0	0	0	0	0	0	0	Influenza B	0
1	87	0	59	0	1	1	2018-03-07	39.5	36.8	120	0	24	96		2	15	0	0	0	0	0	16	0	1	0	0	0	0	1	1	1	1	0	0	0	0	0	0	0	0	0	0	0	0	0	0	0	Influenza B	1
1	88	0	40	0	0	0	07/03.18	38.5	38.4	132	0	24	132		2	11	0	0	0	0	0	6	0	0	0	0	0	0	0	0	0	0	0	0	0	0	0	0	0	0	0	0	1	0	0	0	0	Unspecified viral infection, febrile seizures	1
1	89	0	44	1	2	1	2018-03-12	39	37.2	130	0	26	99		1	15	0	0	0	0	0	8	1	0	0	0	0	0	1	0	1	0	0	0	0	0	0	0	0	0	0	0	0	0	0	0	0	Acute tonsilitis	1
1	90	0	42	1	1	1	2018-03-12	40.2	38.1	172	1	40			2	15	0	0	0	0	0	8	0	0	0	0	0	0	0	0	0	0	0	0	1	0	0	0	0	0	0	0	0	0	0	0	0	Influenza A	1
1	91	0	32	0	2	2	2018-03-15	39.1	39.1	138	0	38	97		1		0	0	0	0	0	6	0	0	0	0	0	0	0	0	0	0	0	0	0	0	0	0	0	0	0	0	0	0	0	0	0	Influenza A	0
1	92	0	3	1	1	1	2018-03-14	38.5	37.7	130	0	50	98		2	15	0	0	0	0	0	6	0	0	0	0	0	0	0	0	0	0	0	0	0	0	0	0	0	0	0	0	0	0	0	0	0	Unspecitfied viral infection	1
1	93	0	16	1	3	3	2018-03-15	39	39	144	0	28	97		1		0	0	0	0	0	15	1	0	0	0	0	0	1	1	1	0	0	0	1	0	0	0	0	0	0	0	0	0	0	0	0	URTI	1
1	94	0	109	1	4	4	2018-03-15	39	36.7	110	0	18			1	15	1	0	0	0	0	10	0	0	0	0	0	0	1	0	0	0	0	0	0	0	0	0	0	0	0	0	0	0	0	0	0	URTI	1
1	95	0	66	0	4	4	2018-03-20	38	36.9	110	0	20	99		2	15	0	0	0	0	0	8	0	0	0	0	0	0	1	0	0	0	0	0	0	0	0	0	0	0	0	0	0	0	0	0	0	Acute gastroenteritis	0
1	96	0	22	1	2	1	2018-03-20	38.5	36.7	130	0	24	100		2	15	0	0	0	0	0	8	0	1	0	0	0	0	1	1	1	1	0	0	0	0	0	0	0	0	0	0	0	0	0	0	0	Rota virus gastroenteritis	1
1	97	0	111	1	3	1	2018-03-20	39	37.6	115	1	25	100		2	15	1	0	0	0	0	6	0	0	0	0	0	0	0	0	0	0	0	0	0	0	0	0	0	0	0	0	0	0	0	0	0	Influenza	1
1	98	0	6	1	7	7	2018-03-20	38	36.3	130	0	41	98		2	15	0	0	0	0	0	6	0	0	0	1	0	0	0	0	0	0	0	0	0	0	0	0	0	1	0	0	0	0	0	0	0	Acute bronchitis	1
1	99	1	28	1	7	7	2018-03-20	40	36.8	122	0	26	99		1		1	0	0	0	0	6	0	0	0	0	0	0	0	0	0	0	0	0	0	0	0	0	0	0	0	0	0	0	0	0	0	Bilateral pneumonia	1
1	100	0	20	0	7	7	2018-03-23	39.7	37.3	140	0	40	100		2	15	0	0	0	0	0	6	0	0	0	0	0	0	0	0	1	1	0	0	0	0	0	0	0	0	0	0	0	0	0	0	0	Norovirus gastroenteritis	1
1	101	0	10	1	2	2	2018-04-04	39.8	39.4	133	0	45	100				0	0	0	0	0	24	0	1	0	1	0	1	1	0	1	1	0	0	0	0	0	0	0	0	0	0	0	0	0	0	0	URTI adenovirus infection, cervical lymphadenopathy	1
1	102	0	11	1	1	0	2018-04-04	40	36.8	132	0	34	99				0	0	0	0	0	14	0	0	0	1	0	0	1	0	0	0	0	0	0	0	0	0	0	0	0	0	0	0	0	0	0	URTI	1
1	103	0	17	1	3	3	2018-04-04	39	37.2	131	0	28	97		2	15	0	0	0	0	0	14	0	1	0	0	0	0	1	1	1	0	0	0	0	0	0	0	0	0	0	0	0	0	0	0	0	Acute bronchitis	1
1	104	0	38	1	6	6	2018-04-04	38.6	36.6	121	0	28	98		2	15	0	0	0	0	0	10	0	0	0	0	0	0	1	1	1	0	0	0	0	0	0	0	0	0	0	0	0	0	0	0	0	URTI	1
1	105	0	11	0	0	0	2018-04-06	38.5	38.5	124	0	32	98		2	14	0	0	0	0	0	16	1	1	0	1	0	1	1	1	1	0	0	0	0	0	0	0	0	0	0	0	0	0	0	0	0	Unspecified bacterial infection	1
1	106	0	13	0	1	1	2018-04-06	39.5	39	129	0	38	97		1		0	0	0	0	0	16	0	0	0	0	0	0	0	0	1	0	0	0	0	0	0	0	0	0	0	0	0	0	0	0	0	URTI, suspected influenza	1
1	107	1	15	1	7	7	2018-04-10	38.6	38.1	140	0	30	96		1	15	0	1	6	0	0	14	0	1	0	1	0	1	1	1	1	1	0	0	1	0	0	1	1	0	0	0	0	0	0	0	0	Pneumonia, otitis media	1
1	108	0	77	1	1	1	2018-04-12	39.3	39.3	118	0	26	95		1		0	0	0	0	0	6	0	0	0	0	0	0	0	0	0	0	0	0	0	0	0	0	0	0	0	0	0	0	0	0	0	Acute tonsilitis	1
1	109	0	9	1	3	3	2018-04-12	40	37.4	116	0	31	100				1	0	0	0	0	12	0	0	0	0	0	0	1	0	1	1	1	0	0	0	0	0	0	0	0	0	0	0	0	0	0	URTI	1
1	110	0	40	1	7	7	2018-04-16	39.6	36.8	110	0	25	100				1	0	0	0	0	16	0	0	0	0	0	0	1	1	1	1	0	0	1	0	0	0	0	0	0	0	0	0	0	0	0	URTI	1
1	111	0	12	1	2	2	2018-04-16	38.5	39.4	148	0	26	97				1	0	0	0	0	18	1	1	0	1	0	0	1	0	1	1	1	0	0	1	0	0	0	0	0	0	0	0	0	0	0	RSV bronchiolitis	1
1	112	0	19	0	2	2	2018-05-03	38.5	36.4	116	0	24	98		2	15	0	0	0	0	0	16	0	0	0	0	1	0	0	1	1	1	1	0	0	0	0	0	0	0	0	0	0	0	0	0	0	Rota virus gastroenteritis	1
1	113	0	28	1	0	0	2018-05-03	38.9	38.2	140	0	28	96		2	15	0	0	0	0	0	10	0	0	0	0	0	0	0	0	0	0	0	0	0	0	0	0	0	0	0	0	0	0	0	0	0	Acute pharyngitis	1
1	114	1	2	1	1	1	2018-05-06	38.5	37.8	156	0	38	98		2	14	0	0	0	0	0	12	0	0	0	0	0	0	1	1	0	1	0	0	0	0	0	0	0	1	0	0	0	0	0	0	0	Bilateral pyelonephritis	1
1	115	0	26	0	3	2	2018-05-06	38.5	36.7	130	0	26	99		1	15	0	0	0	0	0	14	0	1	0	1	0	1	1	1	1	1	0	0	0	0	0	0	0	0	0	0	0	0	0	0	0	URTI	1
1	116	0	109	0	4	4	2018-05-09	39.5	37.8	123	1	20	97		1		0	0	0	0	0	16	0	0	0	0	0	0	1	1	1	1	0	0	0	0	0	0	0	0	0	0	0	0	0	0	0	Rota virus gastroenteritis	1
1	117	0	11	1	3	3	2018-05-09	39.5	38								0	0	0	0	0	8	0	0	0	0	0	0	0	0	0	0	0	0	0	0	0	0	0	0	0	0	0	0	0	0	0	Unspecified viral infection (roseola infantum)	1
1	118	0	92	1	0	0	2018-05-18		37.9	100	0	24	100				0	0	0	0	0	6	0	0	0	0	0	0	0	0	0	0	0	0	0	0	0	0	0	0	0	1	1	0	0	0	0	Unspecified viral infection, febrile seizures	1
1	119	0	27	0	7	7	2018-09-13	39.5	38	145	0	30			2		1	0	0	0	0	8	0	0	0	0	0	0	1	0	0	0	0	0	0	0	0	0	0	0	0	0	0	0	0	0	0	acute gastroenteritis	1
1	120	1	50	0	1	1	2018-09-13	38.5	37.7	114	0	24	99		1	15	0	0	0	0	0	18	1	0	0	0	0	0	1	0	0	0	0	0	0	0	0	0	0	0	0	0	0	0	0	0	0	acute complicated gangrenous appendicitis	1
1	121	0	97	0	1	1	2018-09-13	38.8	37.9	100	0	18	98		2	15	0	0	0	0	0	6	0	0	0	0	0	0	0	0	0	0	0	0	0	0	0	0	0	0	0	0	0	0	0	0	0	URTI	1
1	122	0	25	0	2	2	2018-09-20	38.6	37.8	144	0	34	98		2	15	0	0	0	0	0	10	0	1	0	0	0	0	1	0	1	0	0	0	0	0	0	0	0	0	0	0	0	0	0	0	0	Enterovirus meningitis	1
1	123	0	169	1	0	0	2018-09-21	38.5	38.3	100	0	20	97		1	15	0	1	0	0	0	6	0	0	0	0	0	0	1	0	0	0	0	0	0	0	0	0	0	0	0	0	0	0	0	0	0	Acute pharyngitis	1
1	124	1	7	0	3	3	2018-09-26	39	37	120	0	40			2	15	0	0	0	0	0	6	0	0	0	0	0	0	0	0	0	0	0	0	0	0	0	0	0	1	0	0	0	0	0	0	0	Acute pyelonephritis	1
1	125	1	12	1	4	4	2018-10-26	39.7	37.8	124	0	28	98		2	15	0	0	0	0	0	12	0	0	0	0	0	0	1	1	0	0	0	0	0	0	0	0	0	0	0	0	0	0	0	0	0	Acute pyelonephritis	1
1	126	0	29	0	1	1	2018-11-13	40	38.1	137	0	26	98		1	15	0	0	0	0	0	6	0	0	0	0	0	0	1	0	1	0	0	0	0	0	0	0	0	0	0	0	0	0	0	0	0	Acute tonsilitis	1
1	127	0	85	0	5	5	2018-11-21	39.8	36.7	126	1	18	98		2	15	0	0	0	0	0	6	0	0	0	0	0	0	1	1	1	0	0	0	0	1	1	0	0	0	0	0	0	0	0	0	0	Influenza	1
1	128	1	10	0	1	1	2018-11-21	38.2	37.2	128	0	34	96		2	15	0	0	0	0	0	6	0	0	0	0	0	0	1	1	1	0	0	0	1	1	0	0	0	0	0	0	0	0	0	0	0	Left sided pneumonia	1
1	129	0	78	1	4	4	2018-11-27	39.3	37.2	98	0	24	99		1	15	1	0	0	0	0	10	0	0	0	0	0	0	1	1	1	0	0	0	0	0	0	0	0	0	0	1	0	0	0	0	0	Influenza A	1
1	130	0	8	1	4	4	2018-12-08	39.2	37.8	140	0	40	94		2	15	0	0	0	0	0	14	0	0	0	0	0	0	1	1	1	0	0	0	0	0	0	0	0	0	0	0	0	0	0	0	0	Acute laryngitis (croup)	1
1	131	0	78	0	1	1	2018-12-08	40.5	37.8	112	0	20	97		2	15	0	0	0	0	0	6	0	0	0	0	0	0	1	1	1	0	0	0	0	0	0	0	0	0	0	0	0	0	0	0	0	Influenza B	0
1	132	0	25	1	2	2	2018-12-18	39	38.3	132	0	26	99		2	15	0	1	2	0	0	12	0	0	0	0	0	1	1	1	1	1	0	0	0	0	0	0	0	0	0	0	0	0	0	0	0	Enterovirus vesicular pharyngitis	1
1	1001	1	11	0	0	0	08.03.2017.		36.7	110	0	24	100	115	2		1	0	0	0	0		1	1	0	1	0	1	0	0	0	0	1	0	0	0	0	0	0	1	0	0	0	0	0	0	2	Acute mastoiditis, Sinus transversus et sigmoideus vena jugularis thrombosis. Sepsis, bacteremia, septic right sided pneumonia.	1
1	1002	1	195	1	6	6	17.03.17.	40	37.3	105	0	28	96	119		15	1	0	0	0	0		1	0	0	0	0	0	0	0	0	0	0	0	1	0	0	0	0	0	0	0	0	0	0	0	1	Staphylococcus sepsis. Bilateral septic pneumonia. Acute hematogenous osteomyelitis.	1
1	1003	1	172	0	7	7	28.03.17.		37.5	114	0	30	98				1	1	5	1	0		1	1	0	1	0	0	0	0	0	0	1	0	1	0	1	0	0	0	0	0	0	0	0	0	0	Left sided destructive pneumonia	1
1	1004	0	17	0	0	0	17.03.2017.	38.3	38.3	134	0	27	98			15	0	1	5	0	0		0	0	0	0	0	0	0	0	0	0	1	0	0	0	0	0	0	0	0	0	0	0	0	0	0	URTI	1
1	1005	0	18	0	7	5	21.03.17	38.6	36.9	114	0	27	99				1	0	0	0	0		0	0	0	0	0	0	0	0	0	0	0	0	0	0	0	0	0	0	0	0	0	0	0	0	0	URTI	1
1	1006	0	18	1	7	1	23.03.2017.		38.8	120	0	25	100	105	1.5	15	0	0	0	0	0		0	0	0	0	0	0	0	0	0	0	0	0	0	0	0	0	0	0	0	0	0	0	0	0	0	Unspecified viral infection. Left sided coxitis. Acute mesenteric lymphadenitis.	1
1	1007	0	140	1	0	0	27.03.17.	40	39.2	118	1	20	98	108	1	15	1	1	7	0	0		0	0	0	0	0	0	0	0	0	0	0	0	0	0	0	0	0	0	0	0	0	0	0	0	0	Influenza B	1
1	1008	0	41	0	0	0	14.03.17.		37.2	146	1	37	97		3	15	0	0	0	0	0		0	1	0	0	0	0	0	0	0	0	1	0	1	0	0	0	0	0	0	0	0	0	0	0	0	Rota virus gastroenteritis	1
1	1009	0	160	1	3	3	24.03.17.	39	37.5	82	0	18	97		1	15	1	0	0	0	0		0	0	0	0	0	0	0	0	0	0	1	0	0	0	0	0	0	0	0	0	0	0	0	0	0	Influenza B, rinopharyngitis, conjunctivitis, gingivitis.	1
1	1010	0	24	0	4	4	24.03.17.	39.5	36.4	144	0	24	100		1	15	0	0	0	0	0		0	0	0	0	0	0	0	0	0	0	0	0	0	0	0	0	0	0	0	0	0	0	0	0	0	Unspecified bacterial infection, suspected UTI	1
1	1011	1	150	0	0	0	24.03.17.	40.3	40.3	123	1	20	99		1	15	0	0	0	0	0		1	0	0	0	0	0	0	0	0	0	0	0	0	0	0	0	0	0	0	1	0	0	0	0	1	Rhinosinusitis, maxillitis, frontitis, bacteremia	1
1	1012	0	41	0	4	2	24.03.17.		39	150	1	32	100	101	1	15	0	0	0	0	0		0	0	0	0	0	0	0	0	0	0	0	0	1	0	0	0	0	0	0	0	0	0	0	0	0	Acute bronchitis	1
1	1014	0	65	1	4	4	27.03.17.	39	37.5	98	0	21	99		2	15	0	0	0	0	0		0	0	0	0	0	0	0	0	0	0	0	0	0	0	0	0	0	0	0	0	0	0	0	0	0	Unspecified viral infection, acute myositis	1
1	1015	0	140	1	0	0	27.03.17.	40	38.6	76	0	20	98		1	15	0	0	0	0	0		1	0	0	0	0	0	0	0	0	0	0	0	0	0	0	0	0	0	0	0	0	0	0	0	0	URTI	1
1	1016	0	25	1	0	0	29.03.17.	39.4	39.4	140	0	28	100		2	15	0	0	0	0	0		0	0	0	0	0	0	0	0	0	0	0	0	0	0	0	0	0	0	0	0	0	0	0	0	0	URTI	1
1	1017	0	37	1	3	3	10.04.17.	39.6	37.3	155	1	30	100		1	15	0	0	0	0	0		0	0	0	0	0	0	0	0	0	0	0	0	0	0	0	0	0	0	0	0	0	0	0	0	0	Acute pharyngitis	1
1	1018	0	110	0	2	2	3.04.17.		37.7	128	1	20	100		2	15	0	0	0	0	0		0	0	0	0	0	0	0	0	0	0	0	0	0	0	0	0	0	0	0	0	0	0	0	0	0	Acute pharyngitis	1
1	1019	0	61	1	0	0	4.04.17.	39.1	37	102	0	24	99		1	15	0	0	0	0	0		0	1	0	0	0	0	0	0	0	0	0	0	0	0	0	0	0	0	0	0	0	0	0	0	0	Acute streptococcal tonsilitis	1
1	1020	0	40	0	5	5	5.04.17.	38.7	38.7	130	0	24	99			15	0	0	0	0	0		0	0	0	0	0	0	0	0	0	0	0	0	0	0	0	0	0	0	0	0	0	0	0	0	0	URTI	1
1	1021	0	20	1	2	2	5.04.17.	39.5	38.6	162	1	38	98		1.5	15	1	1	10	0	0		0	0	0	0	0	0	0	0	0	0	0	0	1	0	0	0	0	0	0	0	0	0	0	0	0	Acute tonsillitis	1
1	1022	0	180	0	6	6	17.04.17.	39.7	36.9	100	0	16	98	104	1	15	0	0	0	0	0	10	0	0	0	0	0	0	0	0	0	0	1	0	0	0	0	0	0	0	0	1	0	0	0	0	0	EBV/glandular fever/ mononucleosis	1
1	1023	1	16	1	5	5	6.04.17.		37	113	0	26	96			15	1	0	0	0	0		1	0	0	0	0	0	0	0	0	0	0	0	0	0	0	0	0	0	0	0	0	0	0	0	0	Pleuropneumonia	1
1	1025	1	148	0	1	0	29.03.17.		36.6	103	0	22	100			15	0	0	0	0	0		0	0	0	0	0	0	0	0	0	0	0	0	0	0	0	0	0	0	0	0	0	0	0	0	0	Acute osteomyelitis	1
1	1028	1	18	1	5	5	12.04.17.		37.3	134	0	26	99		1	15	0	0	0	0	0	12	1	0	0	0	0	0	0	0	0	0	0	0	1	0	0	0	1	0	0	0	0	0	0	0	0	Right sided pleuropneumonia	1
1	1029	0	21	1	6	6	13.04.17.		39	164	1	40	98		1.5	15	1	0	0	0	0	6	0	0	0	0	0	0	0	0	0	1	0	0	1	0	0	0	0	0	0	1	0	0	0	0	0	Acute tonsilitis	1
1	1031	1	50	1	2	0	21.04.17.	38.6	37.8	140	1	60	94		2	15	0	0	0	0	0	12	0	0	0	0	1	0	0	0	0	0	1	0	1	1	1	1	1	0	0	0	0	0	0	0	0	Pneumonia	1
1	1032	1	8	1	3	2	17.04.17.		35.4	156	0	55	98		4	12	1	0	0	0	0		1	0	0	0	0	0	0	0	0	0	0	0	0	0	0	0	0	0	0	0	0	0	0	1	0	Pneumonia	1
1	1033	1	36	1	3	0	29.04.17.	39	37	126	0	22	100		1	15	0	0	0	0	0		1	0	0	0	1	1	0	1	1	1	0	0	0	0	0	0	0	0	0	0	0	0	0	0	0	Wound infection, sepsis, Right sided paracartdial pneumonia	1
1	1034	1	7	0	1	1	1.05.2017.	38.7	38.7	158	0	52	97		3	14	1	1	6	1	0		1	0	0	1	1	1	0	0	0	0	0	0	0	0	0	0	0	0	0	0	0	0	0	0	1	Chronic sternal osteomyelitis, abscess, S. aureus sepsis.	1
1	1035	1	160	1	0	0	08.05.17.		37.3	118	0	22	99		1	15	0	0	0	0	0		0	0	0	0	0	0	0	0	0	0	0	0	0	0	0	0	0	0	0	0	0	0	0	0	0	Crohn disease. Perforation of terminal ileum. Peritonitis.	1
1	1036	0	132	1	7	0	21.04.17.	38.5	36.7	120	1	18	99		1	15	0	1	2	1	0	6	0	0	0	0	0	0	0	0	0	0	0	0	0	1	0	0	0	0	0	0	0	0	0	0	0	Streptococcal tonsilitis	1
1	1039	0	28	0	1	1	23.04.17.	38	36.7	134	0	26	100		2	15	0	0	0	0	0	8	0	1	0	0	0	0	0	0	0	0	0	0	0	0	0	0	0	0	0	0	0	0	0	0	0	Periodic fever? PFAPA?	1
1	1040	0	108	0	0	0	23.04.17.	38.5	37.8	119	1	23	100		2	15	0	0	0	0	0		1	0	0	0	0	0	1	1	1	0	0	0	0	0	0	0	0	0	0	0	0	0	0	0	0	Acute tonsilitis	1
1	1041	0	214	0	0	0	25.04.17.		36.9	117	0	20	99		1.5	15	0	0	0	0	0		0	0	0	0	0	0	0	1	0	0	0	0	0	0	0	0	0	0	0	0	0	0	0	0	0	Norovirus gastroenteritis	1
1	1044	0	89	0	1	1	26.04.17.	41	37.4	109	0	19	99		2	15	0	0	0	0	0	6	0	0	0	0	0	0	0	0	0	0	0	0	0	0	0	0	0	0	0	0	0	0	0	0	0	Unspecified bacterial infection, suspected UTI	1
1	1045	1	177	0	5	3	27.04.17.	39	38.8	130	1	20	97		4	15	0	0	0	0	0	14	1	0	0	0	0	0	1	0	0	0	0	0	0	0	1	1	0	1	0	0	0	0	0	0	0	Right sided basal pneumonia	1
1	1046	0	143	0	0	0	28.04.15.		38.5	123	1	24	98		1	15	0	0	0	0	0	6	0	0	0	0	0	0	0	0	0	0	0	0	0	0	0	0	0	0	0	0	0	0	0	0	0	Acute tonsilitis	1
1	1047	0	22	1	3	3	30.04.17.			145	0	28	97		2	15	1	0	0	0	0	20	1	1	0	0	0	1	0	0	0	0	0	0	0	1	1	0	0	0	0	0	0	0	0	0	0	LRTI, suspected pneumonia	1
1	1048	0	89	1	0	0	3.05.17.	39.3	37.3	97	0	20	100		1	15	0	0	0	0	0	8	0	0	0	1	0	0	0	0	0	0	0	0	0	0	0	0	0	0	0	0	0	0	0	0	0	Acute tonsilitis	1
1	1049	1	138	0	1	1	06.05.17.	39.5	37.2	100	0	16	100		2	15	0	0	0	0	0		0	0	0	0	0	0	1	0	0	0	1	0	0	0	0	0	0	0	0	0	0	0	0	0	0	Acute pyelonephritis	1
1	1051	0	189	1	5	5	10.05.17.		38.6	110	0	21	98			15	0	0	0	0	0	16	1	0	0	0	0	0	1	0	0	0	0	0	0	0	0	0	0	0	1	1	0	0	0	0	0	Suspected meningitis	1
1	1054	0	194	1			11.05.17.		36.9	87	0	19	100		1	15	0	1	10	0	0		0	0	0	0	0	0	0	0	0	0	0	0	0	0	0	0	0	0	0	0	0	0	0	0	0	Unspecified bacterial infection	1
1	1056	0	182	0	3	3	15.05.17.	38.7	38.7	130	1	22	100	140	2.5	15	0	0	0	0	0		0	0	0	0	0	0	0	0	0	0	0	0	0	0	0	0	0	0	0	0	0	0	0	0	0	Acute pharyngitis	1
1	1057	1	40	0	2	2	17.05.17.	40.2	40.2	169	1	39	100		2	15	0	0	0	0	0	14	1	0	0	0	0	0	0	0	0	0	0	0	1	0	1	0	0	0	0	0	0	0	0	0	0	Pneumonia	1
1	1058	0	1	0	2	0	14.05.17.		36.8	163	1	26	98		1	15	0	1	10	0	0		0	0	0	0	0	0	0	0	0	0	0	0	0	0	0	0	0	0	0	0	0	0	0	0	0	Rota virus gastroenteritis	1
1	1059	0	17	1	2	2	18.05.17.	39.5	39.5	165	1	40	99		1.5	15	0	0	0	0	0	18	1	1	0	0	0	0	1	1	1	1	1	0	1	0	0	0	0	0	0	0	0	0	0	0	0	URTI conjuntivitis, bronchitis	1
1	1060	0	15	1	7	7	17.05.17.	38.5	39.3	152	1	34	98				0	0	0	0	0	14	1	1	0	1	0	0	1	0	0	0	0	0	0	0	0	0	0	1	0	0	0	0	0	0	0	Acute gastroenteritis	1
1	1061	1	9	1	4	4	19.05.17.	39.5	37.8	178	1	38	99		1	15	1	1	7	0	0	6	0	0	0	0	0	0	0	0	0	0	0	0	1	0	0	0	0	0	0	0	0	0	0	0	0	Bilateral pyelonephritis	1
1	1062	1	187	0	7	2	20.05.17.	39.3	38.2	106	0	17	99	114	1	15	1	0	1	2	0	8	0	0	0	0	0	0	1	0	0	0	0	0	0	0	0	0	0	0	0	0	0	0	0	0	0	Pneumonia	1
1	1063	1	88	1	1	1	31.05.17.	39	37.1	120	1	30	100		2	14	0	0	0	0	0		1	1	1	0	0	0	0	0	0	0	0	0	0	0	0	0	0	0	0	0	0	1	0	0	0	Right sided pleuropneumonia	1
1	1064	1	8	1	0	0	11.06.17.	39	36.6	170	1	38	99		2	15	0	0	0	0	0		1	0	0	0	0	0	0	0	0	0	0	0	0	0	0	0	0	0	1	0	1	0	1	0	1	Salmonella typhimurium sepsis and bacteraemia, purulent meningitis	1
1	1065	1	152	0	2	1	12.06.17.	40	39.8			38	100		4	15	0	1	5,6			21	1	1	0	1	0	0	1	1	0	0	1	0	0	0	0	0	0	1	0	0	0	1	0	0	0	Osteomyelitis of the right femur, sepsis, septic pneumonia	1
1	1066	1	7	1	1	1	29.05.17.			180	1	39	99	106		15	1						0	1	0	0	0	0	0	0	0	0	0	0	0	0	0	0	0	0	0	1	0	0	0	0	1	Meningococcaemia, sepsis, septic shock	1
1	1067	0	174	1	0	0	23.05.17.	40	37.9	82	0	16	100		2	15	0	0	0	0	0	8	1	0	0	0	0	0	1	0	0	0	0	0	0	0	0	0	0	0	0	0	0	0	0	0	0	Rota virus gastroenteritis	1
1	1068	0	88	0	2	0	23.05.17.	38.6	38.1	110	0	20	100				0	0	0	0	0	6	0	0	0	0	0	0	0	0	0	0	0	0	0	0	0	0	0	0	0	0	0	0	0	0	2	Acute gastroenteritis	1
1	1069	1	194	1	1	0	15.05.17.		37.4								0	1		0	0	12	1	0	0	0	0	0	0	0	0	0	0	0	0	0	0	0	0	0	0	0	0	0	0	0	0	Pleuropneumonia, rupture of the spleen	1
1	1070	0	22	0	6	6	25.05.17.	38.4	37.6	120	0	28	98		3		0	0	0	0	0		1	1	0	0	0	0	1	1	1	0	0	0	0	1	0	0	0	0	0	0	0	0	0	0	0	LRTI, suspected pneumonia	1
1	1071	0	86	0	1	1	26.05.17.	39.2	36.9	113	0	24	100		1	15	0	0	0	0	0		0	0	0	0	0	0	0	0	0	0	0	0	0	0	0	0	0	0	0	0	0	0	0	0	0	Acute bronchitis, otitis	1
1	1072	1	173	0	2	1	29.05.17.	39.5	37.2	120	1	23	99		1.5	15	0	1	2	0	0	8	0	0	0	0	0	0	0	0	0	0	0	0	1	0	0	0	0	0	0	0	0	0	0	0	0	yersinia, salmonella enterocolitis (stool positive for Yersinia enterocolitica, Salmonella enteritidis)	1
1	1073	0	117	1	0	0	30.05.17.	39.5	38.8	119	1	17	98			15	0	0	0	0	0	6	0	0	0	1	0	0	0	0	0	0	0	0	0	0	0	0	0	0	0	1	0	0	0	0	0	Acute exudative tonsilitis	1
1	1075	1	210	1	7	7	5.06.17.	39	36.6	107	0	20	100	125	2	15	0	0	0	0	0	8	0	0	0	0	0	0	0	0	0	1	0	0	0	0	0	0	0	0	0	0	0	0	0	0	1	Crohn disease. Bacteraemia.	1
1	1078	0	25	1	1		6.06.17.	40	39	148	0	32	99		2	15	0	0	0	0	0		0	0	0	0	0	0	0	0	1	0	0	0	0	0	0	0	0	0	0	0	0	0	0	0	0	URTI	1
1	1080	1	6	0	4	4	5.06.17.	38.5	37.2	132	0	78	91		2	12	0	0	0	0	0	24	1	1	1	1	1	1	1	1	0	1	0	0	1	1	0	1	1	0	0	0	0	0	0	0	0	Bilateral pneumonia with atelectasis in the right upper lobe.	1
1	1081	1	179	0	3	3	06.06.17.	38.6	37.8	88	0	20	99		1.5	15	1	1	other	0	0		1	0	0	0	0	0	0	0	0	0	0	0	0	0	0	0	0	0	0	0	0	0	0	0	0	Peritonsilar abscess	1
1	1082	0	24	0	1	1	08.06.17.	39.6	39.7	132	0	28	100		3	15	1	0	0	0	0		1	1	0	0	0	0	1	0	1	0	1	0	0	0	0	0	0	0	0	0	0	0	0	0	0	Bilateral otitis media	1
1	1084	1	205	1	3	2	16.06.17.	40	40	121	1	18	98			15	0	0	0	0	0	8	0	0	0	0	0	0	0	0	0	0	0	0	0	0	0	0	0	0	0	0	0	0	0	0	0	Acute pyelonephritis	1
1	1085	0	148	1	2	2	17.06.17.		39.2	104	0	20	100		1	15	0	0	0	0	0	6	1	0	0	0	0	0	0	0	0	0	0	0	0	0	0	0	0	0	1	0	0	0	0	0	0	Unspecified meningoencephalitis	1
1	1086	1	180	1	2	2	27.06.17.		37	76	0	33	98		2	15	1	0	0	0	0	8	1	1	0	0	0	0	0	0	0	0	0	0	0	0	1	1	1	0	0	0	0	0	0	0	0	Pleuropneumonia	1
1	1087	0	214	0	0	0	19.06.17.	38.4	37.1	92	0	19					0	0	0	0	0		0	0	0	0	0	0	0	0	0	0	0	0	0	0	0	0	0	0	0	0	0	0	0	0	0	Acute mesenteric lymphadenitis	1
1	1088	0	33	1	0	0	21.06.17.	40	38.9	157	1	28	100		1	15	0	0	0	0	0		1	1	0	0	0	0	0	0	0	0	0	0	0	0	0	0	0	0	0	0	0	0	0	0	0	Unspecified bacterial infection	1
1	1089	0	114	1	0	0	26.06.17.	38.9	38.9	120	1	16	100		1.5	15	0	0	0	0	0		1	0		0	0	0	0	0	0	1	0	0	0	0	0	0	0	0	0	1	0	0	0	0	0	Enteroviral stomatitis with exanthema	1
1	1090	1	136	0	3	3	27.06.17.		38.3	134	1	24	100			15	0	1	11	1	0		0	0	0	0	0	0	0	0	0	0	0	0	0	0	0	0	0	0	0	0	0	0	0	0	0	Soft tissue abscess in the left upper leg (S. aureus). Septic shock.	1
1	1091	0	20	0	0	0	27.06.17.	38.5	38.3	120	0	26	100			15	0	0	0	0	0		0	0	0	0	0	0	1	0	1	0	0	0	0	0	0	0	0	0	0	0	0	0	0	0	0	Acute gastroenteritis	1
1	1092	1	182	0	5	0	29.06.17.	38	37.3	102	0	18	99		2	15	0	0	0	0	0		0	0	0	0	0	0	0	0	0	0	0	0	0	0	0	0	0	0	0	0	0	0	0	0	0	Peritonsilar abscess	1
1	1093	0	162	0	1	1	10.07.17.	38.5	36.9	97	0	18	100		1	15	0	1	5	0	0		0	0	0	1	0	0	0	0	0	0	0	0	0	0	0	0	0	0	0	0	0	0	0	0	0	Acute pharyngitis	1
1	1095	0	10	0	2	2	10.07.17.	40	38.2	156	0	30	99		2	15	0	0	0	0	0		0	0	0	0	0	0	0	0	0	0	0	0	0	0	0	0	0	0	0	0	0	0	0	0	0	Acute pharyngitis, unspecified bacterial infection	1
1	1096	0	114	0	1	1	14.07.17.	39.5	38.8	140	1	22	98		2	15	0	0	0	0	0		0	0	0	0	0	0	0	0	0	0	0	0	0	0	0	0	0	0	0	0	0	0	0	0	0	Acute tonsilitis	1
1	1097	1	173	1	1	1	14.07.17.	40	38.9	140	1	30	100		4	15	0	0	0	0	0		1	1	1	0	0	0	1	1	1	1	1	0	1	0	0	0	0	1	0	0	0	1	0	0	0	Panaritium of the right Hallux (S. aureus). Septic shock.	1
1	1101	0	165	1	3	2	18.07.17.		36.5	78	0	23	100		1	15	1	0	0	1			0	0	0	0	0	0	0	0	0	0	0	0	0	0	0	0	0	0	0	0	0	0	0	0	0	URTI	1
1	1102	0	137	0	4	4	19.07.17.	40	37	120	1	22	100		1	15	1	0	0	0	0		1	0	0	0	0	0	0	0	0	0	0	0	0	0	0	0	0	0	0	0	0	0	0	0	0	Acute tonsilitis	1
1	1103	0	174	0	2	2	21.17.17.	37.4	37	80	0	20	100		1	15	0	0	0	0	0		0	0	0	0	0	0	1	0	1	0	0	0	0	0	0	0	0	0	0	0	0	0	0	0	0	Unspecified viral infection. Arthralgia.	1
1	1105	0	49	0	7	7	24.07.17.	39.5	39.5	112	0	22	99		2	15	0	0	0	0	0		0	1	0	0	0	0	0	0	0	0	0	0	0	0	0	0	0	0	0	0	0	0	0	0	0	Acute tonsilitis, unspecified bacterial infection	1
1	1106	0	96	1	3		28.07.17.		39	140	1	20	97		2	15	0	0	0	0	0		0	0	0	0	0	0	0	0	0	0	0	0	0	0	0	0	0	0	1	0	0	0	0	0	0	Acute otitis media	1
1	1107	0	207	1	4	0	30.07.17.		37.6	100	0	22	97		1	15	0	0	0	0	0		0	0	0	0	0	0	0	0	0	0	0	0	0	0	0	0	0	0	0	0	0	0	0	0	0	Behcet disease. H. Pylori infection. Aftae in bulbus duodeni	1
1	1108	0	60	1	7	7	01.08.17.	40	39	124	0	22	100		2		0	0	0	0	0		0	0	0	0	0	0	1	0	0	0	0	0	0	0	0	0	0	0	0	0	0	0	0	0	0	Streptococcal pharyngitis, impetigo bullosa (S. aureus)	1
1	1109	0	169	0	3	3	3.08.17.	39.6	37.5	102	0	20	100		3	15	0	0	0	0	0		1	0	0	0	0	0	1	0	1	1	0	0	0	0	0	0	0	0	1	0	0	0	0	0	0	Tickborne encephalitis, meningoencephalitis	1
1	1110	0	206	0	7	7	10.08.17.	39	37.7	110	0	23	98		2	15	1	0	0	0	0		1	1	1	0	0	0	1	1	0	1	0	0	0	0	0	0	0	0	0	0	0	0	0	0	0	EBV, exudative tonsillitis, reactive hepatitis	1
1	1111	0	107	1	3	1	13.08.17.	38	36.6	98	0	14	100		1	15	0	0	0	0	0		0	1	0	0	0	0	0	0	0	0	0	0	0	0	0	0	0	0	0	0	0	0	0	0	0	Acute non-complicated appendicitis	1
1	1112	1	5	0	1	1	14.08.17.	38.9	38.5	150	0	46	99		1	15	0	0	0	0	0		0	0	0	0	0	0	1	0	0	0	0	0	0	0	0	0	0	0	0	0	0	0	0	0	0	Acute tubulointerstitial nephritis	1
1	1113	1	30	1	1	1	15.08.17.		39.2	138	0	26	100		1	15	0	0	0	0	0		1	0	0	0	0	0	0	0	0	0	0	0	0	1	0	0	0	0	0	0	0	0	0	0	0	Right sided upper lobe pneumoniaabās puses augšdaivas pneimonija	1
1	1114	1	140	1	1	1	22.08.17.	38.5	37.7	112	0	18	98		2	15	0	0	0	0	0		1	0	0	0	0	0	1	0	1	1	0	0	0	0	0	0	0	0	0	0	0	0	0	0	1	Frontitis, preseptal cellulitis, subcutaneous phlegmon in the forehead. Bacteremia	1
1	1115	0	214	1	3	2	27.08.17.	39	39.6	88	0	20			2	15	1	0	0	0	0		1	1	0	0	0	0	0	0	0	0	0	0	0	0	0	0	0	0	0	0	0	0	0	0	0	Exudative tonsilitis	1
1	1116	0	111	0	4	4	29.08.17.	40	39	118	1	18	99		2	15	0	0	0	0	0		1	0	0	0	0	0	0	0	0	0	0	0	0	0	0	0	0	0	0	0	0	0	0	0	0	Unspecified bacterial infection, suspected pyelonephritis	1
1	1117	0	1	0	0	0	30.08.17.	38.7	37	130	0	34	99		1		0	0	0	0	0	12	0	0	0	0	0	1	0	0	0	0	0	0	0	0	0	0	0	0	0	0	0	0	0	0	0	Unspecifiec bacterial infection, suspected UTI	1
1	1118	0	122	0	1	1	04.09.17.	38.5		104	0	20	99		1	15	0	0	0	0	0	8	0	0	0	0	0	0	0	0	1	0	0	0	0	0	0	0	0	0	0	0	0	0	0	0	0	URTI	1
1	1120	1	41	1	7	1	9.10.17.	40	38.8	156	1	35	95			15	1	1	other		0	20	0	1	0	0	0	0	0	0	0	0	0	0	1	0	0	0	0	0	0	0	0	0	0	0	0	Salmonella typhimurium gastroenteritis	1
1	1121	1	18	1	1	1	28.10.17.	38.5	37.3	106	0	28	98		2	15	0	0	0	0	0		1	1	0	0	0	0	1	1	1	1	0	0	0	0	0	0	0	0	0	0	0	0	0	0	0	Meningococcal meningitis, norovirus gastroenteritis	1
1	1123	0	151	1	0	0	07.09.17.	39	38.5	105	0	19	98		1	15	0	0	0	0	0		0	0	0	0	0	0	0	0	0	0	0	0	0	0	0	0	0	0	0	0	0	0	0	0	0	Acute exudative tonsilitis	1
1	1124	0	193	0	1	0	14.09.17.	38	37.5	89	0	18	98			15	0	0	0	0	0	6	0	0	0	0	0	0	1	0	1	0	0	0	0	0	0	0	0	0	0	0	0	0	0	0	0	Acute gastroenteritis	1
1	1127	0	134	1	5	5	14.09.17.	39	37	99	0	20	100		2	16	0	0	0	0	0	8	0	0	0	0	0	0	1	0	0	0	0	0	0	0	0	0	0	0	0	0	0	0	0	0	0	Acute pharyngitis	1
1	1128	1	205	1	4	2	15.09.17.		36.6	100	0	22	98				1	0	0	0	0		0	1	0	0	0	0	0	0	0	0	0	0	0	0	0	0	0	0	0	0	0	0	0	0	0	Abscess of the abdomina wall (s. Aureus), Staphylococcal sepsis	1
1	1129	0	12	1	1	1	18.09.17.	38	37.2	128	0	32	100		0.5	15	0	0	0	0	0		0	0	0	0	0	0	1	0	0	0	0	0	0	0	0	0	0	0	0	0	0	0	0	0	0	URTI	1
1	1130	0	99	1	7	1	17.09.17.	39.4	39.4	100	0	20	100		1.5	15	1	1	other	1	0		1	0	0	0	0	0	0	0	0	0	0	0	0	0	0	0	0	0	0	0	0	0	0	0	0	Scarlet fever, JIA	1
1	1132	0	173	0	1	1	24.09.17.	40.1	40.1	158	1	20	98		1.5	15	0	1	4	1	0		0	0	0	0	0	0	1	0	0	1	0	0	0	0	0	0	0	0	0	0	0	0	0	0	1	Ascending bacterial cholangitis	1
1	1133	1	182	1	3	3	01.10.17.	39	37.2	108	0	28	98		1.5	15	0	0	0	0	0		0	0	0	0	0	0	1	0	0	0	0	0	0	0	0	0	0	0	0	0	0	0	0	0	0	Paratonsillar abscess	1
1	1135	1	176	1	4	4	5.10.17.	40	36.6	65	0	25	98		1	15	1	0	0	0	0	8	0	0	0	0	0	0	0	0	0	0	0	0	0	0	0	0	0	0	0	0	0	0	0	0	0	Pneumonia	1
1	1136	1	58	0	2	2	7.10.17.	39.5	38.3	142	1	26	97		2	15	0	0	0	0	0	10	1	1	0	0	1	0	1	0	0	0	0	0	1	0	1	0	0	0	0	0	0	0	0	0	1	pleuropneumonia, fibrothorax, Str. pneumoniae bacteraemia	1
1	1137	0	175	1	7	0	7.10.17.	38.3	36.6	72	0	26	100		3	15	0	1	11	0	0	6	0	1	0	0	0	0	1	0	0	0	1	0	0	0	0	0	0	0	0	0	0	1	0	0	0	Chronic autoimmune thyroiditis, adrenal insufficiency	1
1	1138	0	11	1	1	1	23.10.17.	40	36.8	145	0	35	99		2	15	0	0	0	0	0	9	0	1	0	0	0	0	0	0	1	1	0	0	0	0	0	0	0	0	0	0	0	0	0	0	0	URTI	1
1	1142	1	138	1	7	7	31.10.17.	39	38.1	114	0	16	96		1.5	15	1	0	0	0	0	12	0	0	0	0	0	0	0	0	0	0	0	0	0	1	0	0	0	0	0	0	0	0	0	0	0	Pneumonia	1
1	1143	0	190	0	0	0	31.10.17.	39	37.5	115	0	15	100		2	15	0	0	0	0	0		0	0	0	0	0	0	0	0	0	0	0	0	0	0	0	0	0	0	0	0	0	0	1	0	0	Unspecified bacterial infection	1
1	1144	0	213	0	1	0	04.11.17.		38.2	130	1	19	100	96	2	15	0	0	0	0	0	12	1	0	0	0	0	0	0	0	0	0	0	0	0	0	0	1	0	0	0	0	0	0	0	0	0	Toxic shock syndrome	1
1	1145	0	6	1	7	7	07.11.17.		36.9	127	0	42	99		1	15	0	0	0	0	0	12	0	0	0	0	0	0	0	0	0	0	0	0	0	0	0	0	0	0	0	0	0	0	0	0	0	fever without source, unspecified infection	1
1	1147	1	125	1	7	0	03.12.17.	38.1	37.5	100	0	21	100			15	0	1	11	1	0		0	0	0	0	0	0	0	0	0	0	0	0	0	0	0	0	0	0	0	0	0	0	0	0	1	Acute hematogenous osteomyelitis (s. Aureus), S aureus bacteraemia	1
1	1148	1	47	0	7	7	10.12.17.		37.5	135	0	30	98		2		0	0	0	0	0		0	0	0	0	0	0	1	0	0	0	0	0	0	0	0	0	0	0	0	0	0	0	0	0	1	Osteomielīts, koksīts, s. Aureus sepse	1
1	1149	0	180	1	7	7	13.11.17.		37.8	102	0	20	99		1	15	1	0	0	0	0	12	0	0	0	0	0	0	1	1	0	0	0	0	0	0	0	0	0	0	0	0	0	0	0	0	0	Acute tonsilitis	1
1	1150	0	120	0	7	0	13.11.17.		39	104	0	20	100		1		0	0	0	0	0	12	1	0	0	0	0	0	0	0	0	0	0	0	0	0	1	0	0	0	0	0	0	0	0	0	0	Acute phayngitis	1
1	1152	0	174	1	5	5	14.11.17.	40	37.4	87	0	21	96			15	1	0	0	0	0	8	1	1	0	0	0	0	1	0	0	0	0	0	1	0	0	0	0	0	0	0	0	0	0	0	0	Acute tonsilitis	1
1	1154	0	212	0	1	1	14.11.17.	39	36.8	74	0	18	99			15	0	0	0	0	0	6	0	0	0	0	0	0	1	1	0	0	0	0	0	0	0	0	0	0	0	0	0	0	0	0	0	Unspecified viral infection	1
1	1157	0	210	0	2	0	21.11.17.	39	36.6	73	0	20	99		1	15	0	0	0	0	0	8	0	0	0	0	0	0	0	0	0	0	0	0	0	0	0	0	0	0	0	0	0	0	0	0	0	URTI	1
1	1158	0	136	1	1	1	24.11.17.	40	38.4	112	0	16	98	106	0.5	15	0	0	0	0	0	6	0	1	0	0	0	0	1	1	0	0	0	0	0	0	0	0	0	0	0	0	0	0	0	0	0	Acute tonsilitis	1
1	1159	1	161	1	3	0	24.11.17.	42	39	106	0	20	100		2		0	0	0	0	0	8	0	0	0	0	0	0	0	0	0	0	1	0	0	0	0	0	0	0	0	0	0	0	0	0	0	Acute right sided pneumonia with interlobitis	1
1	1160	1	204	1	1	1	2017-11-25	39.5	38.8	104	0	24	98	127	1	15	0	0	0	0	0		0	0	0	0	0	0	0	0	0	0	0	0	0	0	0	0	0	0	0	0	0	0	0	0	0	Pneumonia of Mycoplasma pneumoniae aetiology	1
1	1161	0	60	1	7	7	22.11.17.	39.5	38.6	115	0	26	98		2	15	0	1		0	0	6	0	0	0	0	0	0	0	0	0	0	0	0	0	0	0	0	0	0	0	0	0	0	0	0	0	URTI	1
1	1162	1	206	0	7	5	2017-11-15	40	38	102	0	22	99		2	15	1	1		0	0		1	1	0	0	0	0	0	0	0	0	0	0	0	1	0	0	0	0	0	0	0	0	0	0	0	Right sided polysegmentar pneumonia with interlobitis	1
1	1166	1	20	0	4	4	29.11.17.	38.5	38.5	177	1	32	97			15	1	0	0	0	0	16	1	0	0	0	0	0	1	0	0	1	0	0	0	0	0	0	0	0	0	1	0	0	0	0	0	Left sided pleuropneumonia with destruction and empyema. Right sided bronchopneumonia	1
1	1167	0	15	0	0	0	2017-11-28	40	38	136	0	24	99				0	0	0	0	0		0	0	0	0	0	0	1	0	1	0	0	0	0	0	0	0	0	0	0	0	0	0	0	0	0	Acute tonsilitis	1
1	1169	1	50	1	6	6	30.11.17.	40	36.1	120	0	35	95		2	15	1	1	2		0	12	1	0		0	0	0	1	0	0	0	0	0	1	1	1	0	1	0	0	0	0	0	0	0	0	Left sided polysegmentar pneumonia of M. pneumoniae aetiology	1
1	1170	0	145	1	7	5	2017-11-30	38.8	36.5	80	0	21	99			15	1	0	0	0	0	6	0	0	0	0	0	0	0	0	0	0	0	0	0	0	0	0	0	0	0	0	0	0	0	0	0	fever, reactive arthritis, unspecified diagnosis	1
1	1174	0	186	1	4	4	04.12.17.	39.4	38	108	0	24			2	15	0	0	0	0	0	8	0	1	1	0	0	0	1	1	0	0	0	0	0	0	0	0	0	0	0	0	0	0	0	0	0	Streptococcal tonsilitis	1
1	1175	0	194	1	2	0	2017-12-07	37	36.2	107	0	20	99		2	15	0	0	0	0	0	6	0	0	0	0	0	0	0	0	0	0	0	0	0	0	0	0	0	0	0	1	0	0	0	0	0	URTI (suspected Dengue fever, Coronavirus 229E infection)	1
1	1177	0	98	1	2	2	2017-12-08	38	37.4	110	0	19	98		1	15	0	1	2	1	0		0	0	0	0	0	0	1	0	0	0	0	0	0	0	0	0	0	0	0	0	0	0	0	0	0	Unspecified bacterial infection (infected thyroglossal cyst?)	1
1	1178	0	108	0	0	0	11.12.17.	38.1	38.1	120	1	20	100		2.5	15	0	1		1	0	14	0	1	0	0	0	0	1	1	1	0	0	0	0	0	0	0	0	0	0	0	0	0	0	0	0	Adenovirus enteritis	1
1	1184	1	197	0	2	2	2017-12-14	39.4	37.5	98	0	19	99		1	15	0	0	0	0	0		1	1	0	0	0	0	1	0	0	0	0	0	0	0	0	0	0	0	0	0	0	0	0	0	0	Right sided pneumonia	1
1	1186	0	113	1	2	2	20.12.17.	40	40	132	1	18	100		2	15	1	0	0	0	0	10	0	0	0	0	0	0	0	0	0	0	0	0	0	0	0	0	0	0	0	0	0	0	0	0	0	Acute tonsilitis	1
1	1190	0	183	1	2		2017-12-22	37.6	37.6	101	0	19	99		1	15	0	0	0	0	0		0	0	0	0	0	0	1	1	0	0	0	0	0	0	0	0	0	0	0	0	0	0	0	0	0	Parotitis	1
1	1193	0	199	0	1	0	2017-12-28		36.6	74	0	16	100		1	15	0	0	0	0	0		0	0	0	0	0	0	0	0	0	0	0	0	0	0	0	0	0	0	0	0	0	0	0	0	0	Acute non-complicated appendicitis	1
1	1198	1	174	0	3	2	2018-01-02	39.2	37.8	108	0	24	99		3	15	0	0	0	0	0		1	1	0	0	0	0	1	1	1	1	1	0	1	0	0	0	0	1	0	0	0	1	0	0	0	Acute destructive appendicitis with periappendicular abscess, diffuse peritonitis, and paralytic ileus	1
1	1201	0	38	1	2	2	15.01.18.	39	38.3	160	1	32	98		2	15	0	0	0	0	0	12	1	1	0	0	0	0	1	0	1	0	0	0	0	0	0	0	0	0	0	0	0	0	0	0	0	skScarlet feverarlatīna	1
1	1211	0	158	1	7	6	2018-01-12		36.5	90	0	19			2	15	1	0	0	0	0		0	0	0	0	0	0	0	0	0	0	0	0	0	0	1	0	0	0	0	0	0	0	0	0	0	Unspecified bacterial infection. Bilateral adrenal haemoorhages, haemorrhagic cysts. Macrohaematuria (post-streptococal glomerulonephritis? IgA nephropathy?)	1
1	1212	0	51	1	4	4	2018-01-13	40	38	124	0	22	99		1	15	1	0	0	0	0		0	0	0	0	0	0	1	0	0	0	0	0	0	0	0	0	0	0	0	0	0	0	0	0	0	Acute tonsilitis	1
1	1213	1	191	1	7	7	2018-01-15	40	39.5	118	0	24			2	15	1	0	0	0	0		1	1	0	0	0	0	1	0	0	0	0	0	0	1	0	0	0	0	0	1	0	0	0	0	0	Pneumonia of Mycoplasma pneumoniae aetiology	1
1	1214	0	100	0	1	1	2018-01-14	38.7	38.7	120	1	22	96		2	15	0	0	0	0	0		1	1	1	1	0	0	1	1	1	1	1	0	1	0	0	0	0	1	1	0	0	0	0	0	0	Acute gastroenteritis	1
1	1215	1	24	0	2	2	15.01.18.	40	37.2	140	0	30	97		1	15	0	0	0	0	0	16	0	0	0	1	0	0	0	0	0	0	0	0	0	0	0	0	0	0	0	0	0	0	0	0	0	Salmonellosis	1
1	1216	0	113	0	3	2	2018-01-13	39	36.3	80	0	20	98		2	15	0	0	0	0	0		0	0	0	0	0	0	0	0	0	0	0	0	0	0	0	1	0	0	0	0	0	0	0	0	0	Unspecified viral infection	1
1	1217	1	44	1	4	3	2018-01-16	40	37.9	110	0	40	97		2.5		0	1	2	1			1	1	0	0	0	0	1	0	0	1	0	0	1	1	0	1	1	1	0	0	0	0	0	0	0	Right sided pneumonia	1
1	1224	1	34	0	3	3	2018-04-01	38.5	38.5	164	1	36	95	103	3	15	0	0	0	0	0		1	1	1	0	1	1	1	1	1	1	1	0	1	1	0	0	0	1	1	1	0	0	0	0	0	Purulent meningitis, Str. Pneumoniae infection (identified in CSF). Bilateral pneumonia. Rhinovirus infection. Toxic/ ischaemic kidney injury due to sepsis.	1
1	1228	0	137	1	2	2	18.01.18.	40	38.1	103	0	24	98			15	0	1		0	0	8	0	0	0	0	0	0	1	0	1	0	0	0	0	0	0	0	0	0	0	0	0	0	0	0	0	Acute tonsilitis	1
1	1229	0	16	1	7	7	17.01.18.	39.7	38.1	120	0	34	95		2		0	0	0	0	0	12	0	0	0	0	0	0	1	0	0	0	0	0	0	0	0	0	0	0	0	0	0	0	0	0	0	Unspecified diagnosis (fever, lymphadenitis, anaemia)	1
1	1230	0	203	0	4	4	2018-02-16	38	38.2	100	0	18	98		2	15	1	0	0	0	0		1	1	0	0	0	0	1	1	0	1	0	0	0	0	0	0	0	0	0	0	0	0	0	0	0	EBV infection, infectious mononucleosis	1
1	1231	0	65	0	1	1	19.01.18.	39	38	118	0	22	99		1	15	1	0	0	0	0	20	1	1	0	0	0	0	0	0	0	0	1	0	0	0	0	0	0	0	0	0	0	0	0	0	0	Unspecified bacterial infection	1
1	1232	1	120	1	3	0	2018-01-20	38.2	38.2	118	1	20	98		0.5	15	0	0	0	0	0		1	1	0	0	0	0	1	0	0	0	0	0	0	0	0	0	0	0	0	0	0	0	0	0	0	Acute destructive, perforated appendicitis. Diffuse peritonitis. Interintestinal abscesses. Reactive pancreatitis.	1
1	1233	0	56	1	3	3	23.01.18.	39	38.9	116	0	20	97				0	0	0	0	0	18	1	0	0	0	0	0	1	0	1	1	0	0	0	0	0	0	0	0	0	0	0	0	0	0	0	URTI	1
1	1234	0	42	1	2	2	23.01.18.	40	38	128	0	24	96		1	15	0	0	0	0	0	8	1	0	0	0	0	0	0	0	0	0	0	0	0	0	0	0	0	0	0	0	0	0	0	0	0	Acute tonsilitis	1
1	1235	0	56	0	3	3	23.01.18.	38.5	38.6	106	0	20	98				0	0	0	0	0	12	1	0	0	0	0	0	1	1	1	1	0	0	0	0	0	0	0	0	0	0	0	0	0	0	0	URTI	1
1	1238	0	77	1	5	4	2018-01-26	39.7	39.7	120	1	26	98		2	15	1	0	0	0	0		0	1	0	0	0	0	0	0	0	0	0	0	0	1	0	0	0	0	0	0	0	0	0	0	0	Acute otitis media, suspected pneumonia	1
1	1239	0	19	0	1	1	25.01.18.	40	38.1	143	0	31	98				0	0	0	0	0	6	0	0	0	1	0	0	1	0	0	1	0	0	1	0	0	0	0	0	0	0	0	0	0	0	0	Acute tonsilitis	1
1	1241	1	202	1	2	2	2018-02-19	39	39	119	0	18	99		2	15	0	0	0	0	0		1	0	0	0	0	0	1	0	0	0	0	0	0	0	0	0	0	0	0	0	0	0	0	0	0	Left sided basal pneumonia. Acute post-infectious nephritis with nephritic syndrome.	1
1	1243	0	45	0	5	5	29.01.18.	39.9	39.1	140	1	28	98		2		0	0	0	0	0	10	0	0	0	0	0	0	1	0	0	1	1	0	0	0	0	0	0	0	0	0	0	0	0	0	0	URTI	1
1	1244	0	6	1	7	7	30.01.18.	38.8	36.7	120	0	35	97		2	15	1	0	0	0	0	11	1	0	0	0	0	0	0	0	0	0	0	0	0	0	0	0	0	0	0	0	0	0	0	0	0	Norovirus gastroenteritis	1
1	1246	0	132	0	7	7	31.01.18.	39	36.6	100	0	26	96		1		1	0	0	0	0	10	0	0	0	0	0	0	0	0	0	0	0	0	0	0	0	0	0	0	0	0	0	0	0	0	0	LRTI suspected bronchopneumonia, positive serology for M. pneumoniae	1
1	1247	0	163	0	1	1	31.01.18.	38.5	37.5	119	0	26	99		2	15	0	0	0	0	0	16	0	0	0	0	0	0	1	0	1	0	0	0	0	0	0	0	0	0	0	0	0	0	0	0	0	Vomiting (Acute gastroenteritis)	1
1	1248	0	211	1	1	1	2018-02-02	39	37.3	100	0	19	99		1		1	0	0	0	0		1	1	0	0	0	0	1	0	0	0	0	0	0	0	0	0	0	0	0	0	0	0	0	0	0	Acute exudative tonsilitis	1
1	1249	0	140	1	3	3	08.03.18.	38.3	37.6	116	1	18	98		1	15	1	0	0	0	0	12	0	0	0	0	0	0	1	0	0	0	0	0	0	0	0	0	0	0	0	0	0	0	0	0	0	Acute gastroenteritis	1
1	1250	1	41	1	3	3	2018-02-03	41	39	140	1	36	100		1	15	0	0	0	0	0	20	0	1	0	0	0	0	1	0	0	0	0	0	1	1	0	0	1	0	0	0	0	0	0	0	0	Severe bronchopneumonia	1
1	1251	0	89	0	0	0	2018-02-05	38.2	37.3	110	0	22	99		1	15	0	0	0	0	0	12	0	1	0	0	0	0	0	0	0	1	0	0	0	0	0	0	0	0	0	0	0	0	0	0	0	Acute gastroenteritis	1
1	1252	0	60	0	0	0	07.02.18.	40	37.9	123	0	24	95		1	15	0	0	0	0	0	6	0	1	0	0	0	0	0	0	0	0	0	0	0	0	0	0	0	0	0	0	0	0	0	0	0	Acute gastroenteritis	1
1	1255	0	52	1	2	2	2018-02-06		37.4	113	0	20	97		2	15	1	0	0	0	0		0	0	0	0	0	0	1	0	1	1	1	0	0	0	0	0	0	0	0	0	0	0	0	0	0	Rota virus gastroenteritis, suspected influenza	1
1	1256	0	35	0	7	7	07.02.18.	39.3	39.3	136	0	26	98		2	15	0	0	0	0	0	8	0	0	0	0	0	0	1	0	1	1	0	0	0	0	0	0	0	0	0	0	0	0	0	0	0	Acute otitis media	1
1	1257	0	70	1	7	7	07.02.18.	38.9	38.9	123	1	22	98		2	15	0	0	0	0	0	8	0	0	0	0	0	0	1	0	0	1	0	0	0	0	0	0	0	0	0	0	0	0	0	0	0	tonsilitis, erythema nodosum	1
1	1259	0	71	1	6	6	12.02.18.	40	39.9	148	1	24	100		1	15	0	0	0	0	0	16	0	0	0	1	0	0	0	0	0	0	0	0	0	0	0	0	0	0	0	0	0	0	0	0	0	URTI, cervical lymphadenitis, reactive arthritis	1
1	1261	0	54	1	1	1	2018-02-15	38.9	37.7	115	0	23	99		2	15	0	0	0	0	0	6	0	0	0	0	0	0	0	0	0	0	0	0	0	0	0	0	0	0	0	0	0	0	0	0	0	Influenza	0
1	1263	1	202	1	5	0	2018-02-18		36.1	138	1	18			3	15	0	0	0	0	0		1	1	0	0	0	0	1	0	0	1	0	0	0	0	0	0	0	1	0	0	0	0	0	0	0	Acute complicated appendicitis, peritonitis. Post-operative ileus.	1
1	1266	0	21	1	2	2	2018-02-16	39	38.4	139	0	28	99		1	15	0	0	0	0	0		0	0	0	0	0	0	1	0	0	0	1	0	0	0	0	0	0	0	0	0	0	0	0	0	0	Acute stomatitis	1
1	1269	1	63	1	2	2	2018-02-18	40.1	40.1	112	0	28	98		1.5	15	0	1	2	0	0		0	0	0	0	0	0	0	0	0	0	0	0	1	1	0	0	1	0	0	0	0	0	0	0	0	Right sided pneumonia.	1
1	1274	0	135	0	6	6	10.04.18.	39.6	38	93	0	20	100		1		1	0	0	0	0	12	0	0	0	0	0	0	0	1	0	0	0	0	0	0	0	0	0	0	0	0	0	0	0	0	0	Acute tonsilitis	1
1	1275	0	109	0	0	0	20.02.18.	39.2	37.2	120	1	21	100		2	15	0	0	0	0	0	9	0	0	0	0	0	0	0	0	0	0	0	0	0	0	0	0	0	0	0	0	0	0	0	0	0	Usnpecified bacterial infection, suspected UTI	1
1	1276	0	123	1	4	0	2018-03-09	39	38.8	120	1	24			2		0	0	0	0	0		0	0	0	0	0	0	0	0	0	0	0	0	0	0	0	0	0	0	0	0	0	0	0	0	0	Acute pharyngtis	1
1	1277	0	172	0	3	3	2018-02-21	39	38.5	120	1	20	99		1	15	0	0	0	0	0		0	0	0	0	0	0	0	0	0	0	0	0	0	0	0	0	0	0	0	0	0	0	0	0	0	Influenza B	1
1	1278	1	103	0	5	5	2018-02-22	40	37	100	0	18			2	15	1	1	other	1	1		0	0	0	0	0	0	0	0	0	0	0	0	0	0	0	0	0	0	0	1	0	0	0	0	0	Exacerbation of chronic pyelonephritis. Chronic cystitis. Haemorrhagic vasculitis. History of bilateral reflux nephropathy, corrected by surgery.	1
1	1279	1	162	1	7	7	2018-02-19	39.5	37.3	97	0	27	96		2		1	1	6, other	1	0		1	0	0	0	0	0	0	0	0	0	0	0	1	1	0	0	1	0	0	0	0	0	0	0	0	Right sided pneumonia. Trisomy 21.	1
1	1280	0	15	0	1	1	2018-02-25	40.2	38.8	132	0	28	99		3	15	0	0	0	0	0		1	1	0	0	0	1	0	0	0	0	0	0	0	0	0	0	0	0	0	1	0	0	0	0	0	Viral syndrome with exanthem	1
1	1283	0	10	1	2	2	2018-02-25	39.2	38.3	160	1	34	96		2		0	0	0	0	0		1	1	0	1	0	1	1	1	1	1	1	0	1	0	0	0	0	0	0	1	0	0	0	0	0	Unspecified bacterial infection, suspected toxic shock syndrome	1
1	1285	0	36	1	2	2	2018-02-27	39	37.6	152	1	28			2	15	0	0	0	0	0		0	0	0	0	0	0	0	0	0	0	0	0	0	1	0	0	0	0	0	0	0	0	0	0	0	URTI	1
1	1286	0	156	1	7	7	02.03.18.	39.5	37	98	0	19	98		2	15	0	0	0	0	0	8	0	0	0	0	0	0	0	0	0	0	0	0	0	0	0	0	0	0	0	0	0	0	0	0	0	Unspecified viral infection	1
1	1288	0	20	1	4	4	04.03.18.	40	37.4	126	0		98		2	15	0	0	0	0	0	12	0	0	0	0	0	0	1	0	0	0	0	0	0	0	0	0	0	0	0	0	0	0	0	0		Unspecified bacterial infection	1
1	1289	0	184	1	7	2	2018-03-01	37.7	37	100	0	20	100				0	0	0	0	0		0	0	0	0	0	0	0	0	0	0	0	0	0	0	0	0	0	0	0	0	0	0	0	0	0	Unspecified diagnosis, fever	1
1	1290	0	184	0	7	7	05.03.18.		37.3	87	0	20	100		2	15	1	0	0	0	0		0	0	0	0	0	0	0	0	0	0	0	0	0	0	0	0	0	0	0	0	0	0	0	0	0	Unspecified viral infection	1
1	1292	0	215	1	7	3	08.03.18.	38	36.7	80	0	20	100		2	15	0	0	0	0	0	6	0	0	0	0	0	0	1	1	1	0	0	0	0	0	0	0	0	0	0	0	0	0	0	0	0	Acute gastroenteritis	1
1	1293	0	172	0	1	1	09.03.18	38.6	37.3	116	0	16	100		1	15	0	0	0	0	0	6	1	1	0	0	0	0	1	0	1	1	0	0	0	0	0	0	0	0	0	0	0	0	0	0	0	Abdominal pain, unspecified diagnosis (probable viral)	1
1	1294	0	213	0	6	6	06.03.18.	40	37.6	100	0	22	97				1	1	5	0	0		0	0	0	0	0	0	0	0	0	0	0	0	1	1	0	1	0	0	0	0	0	0	0	0	0	LRTI, suspected pneumonia	1
1	1301	0	10	1	2	2	12.03.18.	40	39.4	164	1	58			2	15	0	0	0	0	0	8	0	0	0	0	0	0	0	0	0	0	0	0	1	0	0	0	0	0	0	0	0	0	0	0	0	Unspecified bacterial infection, susected UTI	1
1	1302	1	64	1	1	1	11.03.18.	40	37.3	121	1	22				15	0	0	0	0	0	22	1	1	0	0	0	0	1	1	1	0	1	0	0	0	0	0	0	0	0	0	0	0	0	0	0	Pneumonia	1
1	1304	1	60	0	6	3	12.03.18.	38.9	36.7	120	0	21			2	15	0	0	0	0	0	6	1	1	1	0	0	0	1	1	1	0	1	0	0	1	0	0	0	0	0	0	0	0	0	0	0	Left sided basal pneumonia	1
1	1305	0	186	0	0	0	2018-03-12	38.2	38.2	120	1	18	98		2	15	0	0	0	0	0		0	0	0	0	0	0	1	0	0	0	0	0	0	0	0	0	0	0	0	0	0	0	1	0	0	URTI	1
1	1306	1	116	1	2	2	2018-03-18	39.7	39.2	118	1	27	99	112	2.5	15	0	0	0	0	0		1	0	0	0	0	0	1	0	0	0	1	0	1	0	0	0	0	0	0	0	0	0	0	0	0	Acute gangrenous perforated appendicitis, periappendicular abscess	1
1	1308	0	141	0	3	3	2018-03-08	38.4	36.8	88	0	20	100				0	0	0	0	0		0	0	0	0	0	0	0	0	0	0	0	0	0	0	0	0	0	0	0	0	0	0	0	0	0	URTI, cough	1
1	1309	0	152	0	2	2	2018-03-13	40	38	115	0	20	99		1.5		0	0	0	0	0		0	0	0	0	0	0	0	0	0	0	0	0	0	1	0	0	0	0	0	0	0	0	0	0	0	Influenza B, rhinopharyngitis, bronchitis	1
1	1310	1	161	1	7	7	2018-05-19		38.4	105	0	20	98	114	1	15	1	1	other	1	0		1	0	0	0	0	0	1	1	0	0	0	0	0	0	0	0	0	0	0	0	0	0	0	0	0	Left sided paratonsilar abscess	1
1	1311	1	214	0	2	2	2018-03-13	40	38	90	0	20	100	120			0	0	0	0	0		0	1	0	0	0	0	0	0	0	0	0	0	0	0	0	0	0	0	0	0	0	0	0	0	0	Acute pyelonephritis	1
1	1312	0	24	0	2	2	2018-03-18	39.2	38.6	132	0	36	97			15	0	0	0	0	0		0	0	0	0	0	0	0	0	0	1	0	0	0	0	0	0	0	0	0	0	0	0	0	0	0	Influenza A	1
1	1313	0	74	1	2	1	2018-04-05	39.5	39.5	120	1	20	99		1	15	0	0	0	0	0		0	0	0	0	0	0	0	0	0	0	0	0	0	0	0	0	0	0	0	0	0	0	0	0	0	Unspecified bacterial infection, infectious dermatitis, facial oedema	1
1	1314	0	134	1	1	1	16.03.18.	38.5	37.4	103	0	20	98		1		0	0	0	0	0	16	0	0	0	0	0	0	1	0	0	0	1	0	0	0	0	0	0	0	0	0	0	0	0	0	0	Acute non-complicated appendicitis, mesenteric lymphadenopathy	1
1	1315	0	169	1	3	3	2018-03-15		37.1	100	0	24	99				1	0	0	0	0	10	0	0	0	0	0	0	0	0	0	0	0	0	0	0	0	0	0	0	0	0	0	0	0	0	0	URTI, suspected mononucleosis, lymphadenopathy	1
1	1317	0	80	1	5	5	2018-03-21	40	39.6	120	1	30	2.5		2.5		0	0	0	0	0		0	1	0	0	0	0	0	0	1	0	0	0	0	0	0	0	0	0	0	0	0	0	0	0	0	URTI, suspected mononucleosis, lymphadenopathy	1
1	1321	0	81	1	5	5	2018-03-20	38.5	37.2	103	0	24	99				0	0	0	0	0		0	0	0	0	0	0	0	0	0	0	0	0	0	0	0	0	0	0	0	0	0	0	0	0	0	Influenza B, myositis	1
1	1323	0	83	0	0	0	2018-03-25		36.5	102	0	20	99		2	15	1	0	0	0	0		0	0	0	0	0	0	0	0	0	0	0	0	0	0	0	0	0	0	0	0	0	0	0	0	0	Suspected influenza	1
1	1324	0	55	1	3	3	26.03.18.	40.8	39	140	1	25	99		4	15	0	0	0	0	0	12	1	1	1	0	0	0	1	0	0	1	1	0	0	1	0	0	0	1	0	0	0	0	0	0	0	Influenza, suspected right sided pneumonia	1
1	1326	0	115	1	7	7	2018-03-27	39	36.4	92	0	18	98		2	15	0	0	0	0	0		0	0	0	0	0	0	0	0	0	0	0	0	0	0	0	0	0	0	0	0	0	0	0	0	0	JIA Still's disease	1
1	1327	1	27	1	4	4	27.03.18.	39	37.4	112	0	32	97		2		0	0	0	0	0		1	0	0	0	0	0	0	0	0	0	0	0	1	1	1	0	0	0	0	0	0	0	0	0	0	Right sided pneumonia	1
1	1328	0	196	1	0	0	2018-04-02	39.4	39	120	1	18	98		1	15	0	1	other	0	0	8	0	0	0	0	0	0	0	0	0	0	0	0	0	0	0	0	0	0	0	0	0	0	0	0	0	Acute tonsilitis	1
1	1329	1	88	0	0	0	2018-04-03	40	38.5	180	1	24			2	15	0	0	0	0	0		1	0	0	0	0	0	0	0	0	0	0	0	0	0	0	0	0	1	0	0	0	0	0	0	0	Acute tubulointerstitial nephritis	1
1	1330	1	27	1	5	5	31.03.18.	39	37.2	149	0	38	97		1	15	0	0	0	0	0	10	0	1	0	0	0	0	1	1	1	1	0	0	0	1	0	0	0	0	0	0	0	0	0	0	0	Bilateral pneumonia	1
1	1331	0	33	1	5	4	04.04.18.	39	38.4	125	0				2	15	0	0	0	0	0	12	0	1	0	0	0	0	1	1	0	0	1	0	0	1	0	0	0	0	0	0	0	0	0	0	0	Suspected influenza	1
1	1332	1	44	1	7	7	2018-03-28		38.8	130	0	26	99		1.5	15	0	0	0	0	0		0	0	0	0	0	0	0	0	0	0	0	0	0	0	0	0	0	0	0	0	0	0	0	0	0	Left sided orbitocellulitis, rhinosinusitis	1
1	1333	0	45	1	4	4	04.04.18.	39.5	37.6	121	0	28	99		2	15	1	0	0	0	0	12	1	1	0	0	0	0	1	1	0	0	0	0	0	0	0	0	0	0	0	0	0	0	0	0	0	URTI, myositis	1
1	1335	0	31	1	4	3	2018-03-30	39.7	37	130	0	25	100			15	0	0	0	0	0		0	0	0	0	0	0	1	0	0	0	0	0	0	0	0	0	0	0	0	0	0	0	0	0	0	Unspecified bacterial infection	1
1	1336	0	111	0	2	2	2018-04-05	39	36.6	88	0	28	100		2	15	0	0	0	0	0	8	0	0	0	0	0	0	1	1	1	1	0	0	0	0	0	0	0	0	0	0	0	0	0	0	0	Acute gastroenteritis	1
1	1337	1	157	0	5	4	2018-04-04	39	39.2	120	0	22	99		1	15	0	0	0	0	0		1	0	0	0	0	0	1	0	0	0	0	0	0	0	0	0	0	0	0	0	0	0	0	0	0	Acute gangrenous appendicitis with diffuse peritonitis	1
1	1338	0	73	0	0	0	06/04.18.	40	40	130	1	29	99		1		0	0	0	0	0	12	0	0	0	0	0	0	0	0	0	0	0	0	0	0	0	0	0	0	0	0	0	0	0	0	0	URTI suspected influenza	1
1	1339	0	55	0	2	2	06.04.18	39.6	38.8	150	1	28	99		1		0	0	0	0	0	12	0	1	0	0	0	0	0	0	0	0	1	0	1	0	0	0	0	0	0	0	0	0	0	0	0	LRTI, suspected pneumonia	1
1	1340	0	26	1	2	2	2018-04-06			127	0	52	99	72		15	1	0	0	0	0		1	0	0	1	1	0	1	0	0	0	0	0	1	1	1	1	1	1	0	0	0	0	0	0	0	Acute wheezy bronchitis, suspected pneumonia	1
1	1341	0	50	0	1	1	2018-04-08	40	39.2	140	1	20	98			15	0	0	0	0	0		0	0	0	0	0	0	1	0	0	0	0	0	0	1	1	0	0	0	0	0	0	0	0	0	0	Unspecified bacterial infection	1
1	1342	0	189	1	0	0	2018-04-09		36.5	91	0	22	99				0	0	0	0	0		0	0	0	0	0	0	1	0	0	0	0	0	0	0	0	0	0	0	0	0	0	0	0	0	0	Peptic ulcer disease, fever	1
1	1343	0	66	1	1	1	2018-10-29	39	38.6	140	1	32			1		0	0	0	0	0	6	0	0	0	0	0	0	1	0	1	0	0	0	0	0	0	0	0	0	0	0	0	0	0	0	0	Acute tonsilitis	1
1	1344	1	47	1	6	6	2018-10-25	39	39	120	0	60	100		2	15	0	0	0	0	0	15	1	1	1	0	1	0	1	1	1	1	0	0	1	1	0	0	0	1	0	1	0	0	0	0	0	Pneumonia	1
1	1345	1	15	0	5	5	2018-11-05	39.8	37.5	140	0	24	98		2		0	0	0	0	0		1	1	0	0	0	0	1	0	0	1	0	0	0	0	0	0	0	0	0	0	0	0	0	0	0	Acute tubulointerstitial nephritis	1
1	1346	0	16	0	2	1	2018-10-29	37.6	36.9	140	0	35	100		2	15	0	0	0	0	0		0	0	0	0	0	0	0	0	0	0	0	0	0	0	0	0	0	0	0	0	0	0	0	0	0	Norovirus gastroenteritis	1
1	1347	1	49	1	5	0	2018-10-30	37.7	37.7	104	0	24	100		2	15	0	0	0	0	0	6	0	1	0	0	0	0	1	0	0	0	0	0	0	0	0	0	0	0	0	0	0	0	0	0	0	Acute complicated appendicitis. Nephrolitiasis.	1
1	1348	0	33	1	1	0	2018-11-11	38.5	38.4	102	0	21	100		2	15	0	0	0	0	0	6	0	0	0	0	0	0	0	0	0	0	0	0	0	0	0	0	0	0	0	0	0	0	0	0	0	Unspecified viral infection, transitory synovitis	1
1	1349	1	167	1	2	2	2018-11-11	40	38.5	102	0	20	98		2	15	0	0	0	0	0	10	1	0	0	0	0	0	0	0	0	0	0	0	0	0	0	0	0	0	0	0	0	0	0	0	1	Acute hematogenous osteomyelitis of the right humerus proximal metaphysis. (S. Aureus)	1
1	1350	0	54	1	2	0	2018-11-15	38	37.1	114	0	56	98		1		0	0	0	0	0	8	0	0	0	0	0	0	0	1	0	0	0	0	1	1	0	1	1	0	0	0	0	0	0	0	0	Acute wheezy bronchitis	1
1	1351	1	109	1	7	7	2018-10-23	39.8	36.7	100	0	22	98		2		1	0	0	0	0	12	1	1	0	0	0	0	1	0	0	0	0	0	0	1	1	0	0	0	0	0	0	0	0	0	0	Left sided basal pneumonia	1
1	1352	1	204	1	2	2	2018-10-22	39.3	38	105	0	22	99		1	15	0	0	0	0	0	6	0	0	0	0	0	0	0	0	0	0	0	0	0	1	0	0	0	0	0	0	0	0	0	0	0	Right sided pneumonia	1
1	1360	0	5	0	1	1	2018-04-09	39.7	37.7	160	1	52	96		2	15	0	0	0	0	0		0	0	0	0	0	1	1	0	0	0	0	0	1	0	0	0	0	0	0	0	0	0	0	0	0	Acute pharyngitis	1
1	1361	1	95	0	2	2	2018-04-11	38.2	36.7	96	0	21	99		2.5	15	0	0	0	0	0	6	0	0	0	0	0	0	1	0	0	0	0	0	0	0	0	0	0	1	0	0	0	0	0	0	0	Acute tubulointerstitial nephritis	1
1	1362	0	11	1	4	4	2018-04-12	40	38.6	152	0	38	99				0	0	0	0	0		0	0	0	0	0	0	0	0	0	0	0	0	0	0	0	0	0	0	0	0	0	0	0	0	0	URTI	1
1	1366	0	44	1	5	5	2018-04-13	38.4	37.4	127	0	24	100		1		1	0	0	0	0	8	1	0	0	0	0	0	1	0	0	0	0	0	0	1	0	0	0	0	0	0	0	0	0	0	0	URTI	1
1	1367	1		0	4	4	2018-04-16	39.9	39.5	168	1	56	95		2	14	0	0	0	0	0	16	1	1	0	1	0	0	0	0	0	0	0	0	1	0	0	0	0	0	0	0	0	0	0	0	0	Acute tubulointerstitial nephritis	1
1	1368	1	48	0	2	1	2018-04-18		37.7	140	1	48			2	15	0	0	0	0	0		0	0	0	0	0	0	1	0	0	0	0	0	1	1	0	0	1	0	0	0	0	0	0	0	0	Right sided pneumonia	1
1	1372	0	54	1	5	5	2018-04-17	39	36.6	112	0	19	97		2	15	0	0	0	0	0	8	0	0	0	0	0	0	1	0	1	1	0	0	0	1	0	0	0	0	0	0	0	0	0	0	0	URTI, Bronchitis	1
1	1373	0	209	0	0	0	2018-04-18	39	37.8	96	0	20	97		2	15	1	1		1	1		0	1	0	0	0	0	1	0	1	0	0	0	0	0	0	0	0	0	0	0	0	1	0	0	0	Acute tonsilitis	1
1	1374	0	202	0	1	0	2018-04-17	38.8	38.4	84	0	18	100		1	15	0	0	0	0	0	6	0	0	0	0	0	0	1	0	0	0	0	0	0	0	0	0	0	0	0	0	0	0	0	0	0	Acute gastroenteritis	1
1	1375	0	75	0	3	3	2018-04-17	39	37	138	1	26	99		2	15	0	0	0	0	0	12	0	0	0	0	0	0	1	1	1	0	0	0	0	0	0	0	0	0	0	0	0	0	0	0	0	Acute gastroenteritis	1
1	1376	0	8	0	7	7	2018-04-18	39	38.8	140	0		91		1	15	0	0	0	0	0		0	0	0	0	1	0	0	1	1	1	0	0	0	1	0	0	0	0	0	0	0	0	0	0	0	LRTI, suspected pneumonia	1
1	1377	1	142	1	7	7	2018-04-19	39.3	37.4	120	1	20	98		2	15	0	1		1	0		1	0	0	0	0	0	0	0	0	0	0	0	0	1	0	0	0	0	0	0	0	0	0	0		Right sided pneumonia of M. Pneumoniae aetiology	1
1	1378	0	18	1	2	2	2018-04-18	40.4	38.8	170	1	36	96		1	15		1					0	1	0	0	0	0	1	0	1	1	0	0	0	0	0	0	0	0	0	0	0	0	0	0	0	LRTI, suspected pneumonia	1
1	1379	0	73	0	1	1	2018-04-20	39.5	37.2	111	0	24	98		1	15	0	0	0	0	0		0	0	0	0	1	0	0	0	0	0	0	0	0	1	0	0	0	0	0	0	0	0	0	0	0	Influenza A	1
1	1380	0	32	0	4	4	2018-04-19	40	37.9	140	0	30	97		2	15	0	0	0	0	0		0	1	0	0	0	0	1	1	1	0	0	0	1	0	0	0	0	0	0	0	0	0	0	0	0	URTI(adenovirus, suspected herpes simplex infection), nasopharyngitis, vesicular tonsilitis, vesicular stomatitis	1
1	1381	1	11	1	1	1	2018-04-20	38	37.6	160	1	32	97		1	15	0	0	0	0	0		1	1	0	0	1	0	1	1	1	0	0	0	0	0	0	0	0	0	0	0	0	0	0	0	0	Severe Str. Pyogenes infection with destructive cervical lymphadenitis and phlegmon.Rhinovirus. Initial right sided pneumonia.	1
1	1383	0	151	1	1	1	2018-04-24	39.9	39	110	0	22	99		2	15	0	1	other	0	0	8	0	0	0	0	0	0	0	0	0	0	0	0	0	0	0	0	0	0	0	0	0	0	0	0	0	URTI	1
1	1386	0	141	1	5	5	2018-04-24		37	126	1	18	98		1	15	0	0	0	0	0		0	0	0	0	0	0	0	0	0	0	0	0	0	0	0	0	0	0	0	0	0	0	0	0	0	Influenza B, pansinuitis	1
1	1387	0	52	1	3	3	2018-04-26	40	40	112	0	24	98		2	15	1	0	0	0	0	6	0	0	0	0	0	0	0	0	0	0	1	0	0	0	1	0	0	0	0	0	0	0	0	0	0	Unspecified bacterial infection	1
1	1388	0	112	1	1	0	2018-04-26	39.2	39.2	100	0	20	99		2	15	0	0	0	0	0	8	0	1	0	0	0	0	1	0	0	0	1	0	0	0	0	0	0	0	0	0	0	0	0	0	0	Acute gastroenteritis	0
1	1389	0	7	1	2	2	2018-05-01	39.4	38.2	124	0	36	96		2	15	0	0	0	0	0	6	0	0	0	0	0	0	1	0	0	1	0	0	0	0	0	0	0	0	0	0	0	0	0	0	0	URTI	1
1	1390	0	53	0	5	5	2018-05-08	40	38.4	120	0	24			2		0	1					1	0	0	0	0	0	1	0	1	1	0	0	0	0	0	0	0	0	0	0	0	0	0	0	0	Unspecified viral infection	1
1	1396	0	28	0	5	4	2018-05-01	39.7	38.3	125	0	28	99			15	1	0	0	0	0		0	0	0	0	0	0	1	0	0	0	0	0	0	0	0	0	0	0	0	0	0	0	0	0	0	URTI stomatitis, gingivitis, bilateral otitis	1
1	1397	0	33	1	4	4	2018-05-01	39.6	37.6	104	0	24	99		2		1	0	0	0	0	6	0	0	0	0	0	0	0	0	0	0	0	0	0	0	0	0	0	0	0	0	0	0	0	0	0	Tonsilitis, cervical lymphadenitis	1
1	1398	1	35	0	4	4	2018-05-08	40	37.8	124	0	24	97		2	15	0	0	0	0	0	10	0	0	0	1	0	0	1	1	0	0	0	0	0	0	0	0	0	0	0	0	0	0	0	0	0	Acute right sided pyelonephritis, acute cystitis	1
1	1399	0	95	0	7	7	2018-05-07	40	37.2	106	0	20	98		2		1	0	0	0	0		0	0	0	0	0	0	1	0	0	0	0	0	0	0	0	0	0	0	0	0	0	0	0	0	0	URTI, suspected mononucleosis	1
1	1400	0	70	1	2	2	2018-05-07	39	36.8	107	0	20	100				0	0	0	0	0		1	0	0	0	0	0	1	1	0	1	0	0	0	0	0	0	0	0	0	0	0	0	0	0	0	Acute gastroenteritis	1
1	1401	0	117	0	1	0	2018-05-07	38	38	122	1	25			2.5	15	0	0	0	0	0		0	0	0	0	0	0	1	0	0	0	0	0	0	0	0	0	0	0	0	0	0	0	0	0	0	gastroenterīts	1
1	1405	1	99	1	2	2	2018-05-09	39.8	37.8	113	0	28	98	106		15	0	0	0	0	0		1	0	0	0	0	0	1	0	0	0	0	0	0	0	0	0	0	0	0	0	0	0	0	0	0	Acute complicated appendicitis with diffuse peritonitis	1
1	1406	1	155	1	3	3	2018-05-10	40	39	100	0	24	99		1	15	1	0	0	0	0		0	0	0	0	0	0	1	0	0	0	0	0	0	0	0	0	0	0	0	0	0	0	0	0	0	Right sided pneumonia	1
1	1407	0	98	1	1	1	2018-05-11	40.5	38.5	148	1	26	98		2		0	0	0	0	0		0	1	0	0	0	0	1	1	0	0	1	0	0	0	0	0	0	0	0	0	0	0	0	0	0	Streptococcal tonsilitis	1
1	1408	1	22	1	1	1	2018-05-11	40	39.7	139	0	36	97		2		0	1	10	0	0		1	1	1	0	1	0	1	1	0	0	0	0	1	1	0	1	0	0	0	0	0	0	0	0	0	Right sided pneumonia	1
1	1409	0	23	0	2	0	2018-05-13	40	38	140	0	23	98		1.5	14	0	0	0	0	0	16	1	0	0	0	0	0	0	0	0	0	0	0	1	1	0	0	1	0	0	0	0	0	0	0	0	Acute wheezy bronchitis, febrile seizures	1
1	1410	0	46	1	6	6	2018-05-22	40	36.6	110	0	30			2		0	1	2,10	0	0		1	1	0	0	0	0	1	0	1	1	0	0	1	0	1	1	1	0	0	0	1	0	0	0	0	URTI, exacerbation of asthma	1
1	1411	1	68	0	1	1	2020-05-20	39	37.6	142	1	28	99		2	15	0	0	0	0	0	6	0	0	0	0	0	0	0	0	0	0	0	0	0	0	1	0	0	0	0	0	0	0	0	0	0	Left sided pneumonia	1
1	1412	0	74	0	6	6	2018-05-11	39	36.7	136	1	24	99		2	15	1	0	0	0	0		0	0	0	1	0	0	0	0	0	0	0	0	0	0	0	0	0	0	0	0	0	0	0	0	0	Unspecified bacterial infection	1
1	1413	1	12	0	5	5	2018-05-18	40	36.6	120	0	28			1		0	0	0	0	0		0	0	0	0	0	0	0	0	0	0	0	0	0	0	0	0	0	0	0	0	0	0	0	0	0	Acute tubulointerstitial nephritis (E. Coli), varicella	1
1	1414	1	11	0	1	1	2018-05-23		38.7	170	1	50	97	105	3	4	0	0	0	0	0		1	1	1	0	0	0	1	1	1	1	1	0	1	0	0	0	0	1	1	1	1	0	1	0	0	Acute meningcoccaemia, sepsis, suspected meningitis.	1
1	1416	0	59	1	5	5	2108-05-23	39	36.9	115	0	24	99	94	4		0	0	0	0	0	20	1	1	0	0	0	0	1	1	1	1	1	0	0	0	0	0	0	1	0	0	0	0	0	0	0	Unspecified bacterial infection	1
1	1418	0	60	1	1	1	2018-05-24		38	107	0	21	98		1	15	0	0	0	0	0		1	0	0	1	0	0	0	0	0	0	0	0	0	0	0	0	0	0	0	0	0	0	0	0	0	juvenile recurrent parotitis	1
1	1419	1	24	1	3		2018-05-23		38	125	0	26	98		1		0	0	0	0	0		1	1	0	0	0	0	1	1	0	0	0	0	1	1	0	0	0	0	0	0	0	0	0	0	0	Bilateral parahilar pneumonia, right upper lobe pneumonia	1
1	1420	1	192	1	5	5	2018-05-23	40.4	37.5	92	0	21	100		2	15	1	0	0	0	0	6	0	0	0	0	0	0	0	0	0	0	0	0	0	1	1	0	0	0	0	0	0	0	0	0	0	Left sided basal pneumonia	1
1	1422	0	19	1	3	3	2018-05-16	40	40	158	1	32	98		1	14	1	0	0	0	0		1	0	0	1	0	1	1	0	0	0	0	0	0	0	0	0	0	0	0	0	0	0	0	0	0	Acute tonsilitis	1
1	1423	0	128	0	0	0	2018-06-04		38.4	116	1	22	98		1	15	0	0	0	0	0		0	1	0	0	0	0	1	0	0	0	0	0	0	0	0	0	0	0	0	0	0	0	0	0	0	Fever, localized infectious dermatitis	1
1	1424	0	81	1	6	6	2018-06-04	38.9	38	114	0	20	99		1	15	0	0	0	0	0		0	0	0	0	0	0	0	0	0	0	0	0	0	0	0	0	0	0	0	0	0	0	0	0	0	Unspecified viral infection	1
1	1425	1	173	1	7	7	2018-06-11	39.1	39.1	100	0	16	95		1	15	1	1	10	0	0		0	0	0	0	0	0	1	0	0	1	1	0	0	0	0	0	0	0	0	0	0	0	0	0	0	Unspecified bacterial sepsis with multi-organ injury (pneumonia with bilateral pleural effusion, carditis, MAS, kidney injury)	1
1	1426	0	210	0	7	2	2018-05-30		37.5	88	0	16	99			15	0	0	0	0	0		0	0	0	0	0	0	0	0	0	0	0	0	0	0	0	0	0	0	0	1	0	0	0	0	0	Haemorrhagic vasculitis	1
1	1441	0	107	0	3	2	2018-06-06	39.9	38.9	120	1	18	100		2		0	0	0	0	0		0	1	0	0	0	0	1	1	1	0	0	0	0	0	0	0	0	0	0	0	0	0	0	0	0	Rota virus gastroenteritis	1
1	1442	1	24	0	2	2	2018-06-06	39.7	37.8	112	0	27	98		2	15	0	0	0	0	0	8	0	1	0	0	0	0	1	0	1	0	0	0	0	0	0	0	0	0	0	0	0	0	0	0	0	Salmonella enteritidis infection	1
1	1444	0	42	0	4	4	2018-06-06	38.6	37	120	0	28			2	15	0	0	0	0	0		0	0	0	0	0	0	1	0	1	1	1	0	0	0	0	0	0	0	0	0	0	0	0	0	0	Acute gastroenteritis	1
1	1445	0	140	0	2	1	2018-06-07	37.5	36.6	105	0	22	100		2		0	1	other	0	0	8	0	0	0	0	0	0	1	0	0	0	0	0	0	0	0	0	0	0	0	0	0	0	0	0	0	Acute non-complicated appendicitis	1
1	1446	0	31	1	7	6	2018-06-08	38	37	130	0	28	98		1	15	0	0	0	0	0		0	0	0	0	0	0	0	0	0	0	0	0	0	0	0	0	0	0	0	0	0	0	0	0	0	Eosionphilia of unknown origin. Bilateral lung infiltrates.	1
1	1449	0	43	0	0	0	2018-06-03	38	38	124	0	28	99		1		0	0	0	0	0	10	0	0	0	0	0	0	1	0	0	0	0	0	0	0	0	0	0	0	1	0	0	0	0	0	0	URTI, pharyngitis, stomatitits	1
1	1450	0	42	0	1	1	2020-06-08	39.7	39.5	154	1	28	99		2	15	0	0	0	0	0		0	0	0	0	0	0	1	1	0	0	0	0	0	0	0	0	0	0	0	0	0	0	0	0	0	Tonsilitis, unspecified bacterial infection	1
1	1451	0	29	1	3	3	2018-06-08	38.7	37.6	135	0	28	100		1	14	0	0	0	0	0	18	0	1	0	1	0	0	1	1	0	0	0	0	0	0	0	0	0	0	0	0	0	0	0	0	0	URTI - laryngitis, pharyngitis, otitis	1
1	1452	1	48	1	1	1	2018-06-07	39	37.7	124	0	27	98		2	15	0	0	0	0	0	6	0	0	0	1	0	0	1	1	1	0	0	0	0	0	0	0	0	1	0	0	0	0	0	0	0	Streptococcal pharyngitis, erisipelas/phlegmon of left lower leg	1
1	1453	0	18	1	2	2	2018-06-07	39	38	149	0	46	99	110	3	15	0	0	0	0	0		0	0	0	1	0	0	1	0	1	1	1	0	1	0	0	0	0	1	0	0	0	0	0	0	0	Acute gastroenteritis	1
1	1455	0	62	0	2	1	2018-06-11	39.1	39.1	140	1	20	100		1	15	0	0	0	0	0	8	0	0	0	0	0	0	1	0	1	1	1	0	0	0	0	0	0	0	0	0	0	0	0	0	0	Acute non-complicated appendicitis	1
1	1456	1	124	1	3	2	2018-06-11	40	36.6	115	1	18	99		2		0	1	2,10	0	0	10	0	0	0	0	0	0	1	0	0	0	0	0	0	0	0	0	0	0	0	0	0	0	0	0	0	Yersinia enterocolytica colitis, mesenteric lymphadenopathy	1
1	1458	0	143	1	2	1	2018-06-13	38.9	38.4	120	1	22	98		1	15	0	0	0	0	0	8	0	0	0	0	0	0	1	1	0	0	0	0	0	0	0	0	0	0	1	0	0	0	0	0	0	Enterovirus meningitis	1
1	1459	0	77	0	4	1	2018-06-13	39.7	38.1	140	1	28	99		1	15	0	1	2	0	0	8	0	0	0	0	0	0	0	0	0	0	0	0	0	1	1	0	0	0	0	0	0	0	0	0	0	Acute bronchitis	1
1	1460	0	45	1	7	7	2018-06-13	39.5	38	130	0	28	98		1	15	0	1	other	1	0		1	0	0	0	0	0	1	0	0	1	0	0	0	0	0	0	0	0	0	0	0	0	0	0	0	Norovirus gastroenteritis	1
1	1461	1	28	1	7	7	2018-06-13	39	38.1	144	0	26	95		1	15	1	0	0	0	0	14	1	1	0	0	0	0	0	0	0	0	0	0	0	1	1	0	0	0	0	0	0	0	0	0	0	Severe left sided pneumonia	1
1	1462	0	28	0	3	3	2018-06-21	39.3	38.6	136	0	34	94		1	15	0	0	0	0	0		0	1	0	0	0	0	1	0	0	0	0	0	1	1	0	0	0	1	0	0	0	0	0	0	0	URTI, nasopharyngitis, bronchitis	1
1	1467	0	73	1	0	0	2018-06-26	40	38.5	140	1	28	99		2	15	0	0	0	0	0	8	0	1	0	0	0	0	0	0	0	0	0	0	0	0	0	0	0	0	0	0	0	0	0	0	0	Unspecified mesenteric lymphadenopathy	1
1	1468	0	64	0	4	3	2018-06-27	38.6	37	130	1	24	100		2	15	0	0	0	0	0	8	0	0	0	0	0	0	1	0	0	1	1	0	0	0	0	0	0	0	0	0	0	0	0	0	0	Acute gastroenteritis, ileus	1
1	1469	1	113	0	5	0	2018-07-12	38.7	38.4	100	0	24			2.5		0	0	0	0	0		1	0	0	0	0	0	1	0	0	1	0	0	0	0	0	0	0	1	0	0	0	0	0	0	0	Acute pyelonephritis	1
1	1470	1	13	0	3	3	2018-06-27	38.7	38	140	0	28	98		2	15	0	0	0	0	0	6	0	0	0	0	0	0	0	0	0	1	0	0	0	0	0	0	0	0	0	0	0	0	0	0	0	Acute pyelonephritis	1
1	1471	0	9	1	4	4	2018-07-02	39.1	37.7	134	0	40	98		2	15	1	0	0	0	0	6	0	1	0	0	0	0	1	0	0	0	0	0	0	0	0	0	0	0	0	0	0	0	0	0	0	Acute otitis media	1
1	1475	0	164	0	0	0	2018-07-02	37.4	37.4	94	0	22	99		2	15	0	0	0	0	0		0	0	0	0	0	0	1	1	0	0	0	0	0	0	0	0	0	0	0	0	0	0	0	0	0	Rotavirus enteritis, suspected bacterial enterocolitis	1
1	1476	0	18	0	3	0	2018-07-04	39.4	39.4	177	1	50	94		1	15	0	0	0	0	0		1	1	1	1	1	1	0	0	0	0	0	0	1	1	1	1	0	0	0	0	0	0	0	0	0	Acute wheezy bronchitis	1
1	1477	0	101	1	2	1	2018-07-05		38.6	140	1	22	95		2	15	0	0	0	0	0		1	0	0	1	0	0	0	0	0	0	0	0	0	0	0	0	0	0	1	0	0	0	0	0	0	Enterovirus meningitis, stomatitis.	1
1	1478	0	42	1	7	5	2018-07-05	39	37.9	110	0	29	100		2	15	0	1		0	0	11	1	0	0	0	0	0	0	0	0	0	0	0	0	0	0	0	0	0	0	0	0	0	0	0	1(contamination)	URTI - tonsilitis, otitis	1
1	1479	0	200	1	1	0	2018-07-06	38.5	37.9	80	0	18	98		1	15	0	0	0	0	0	6	0	0	0	0	0	0	0	0	0	0	0	0	0	0	0	0	0	0	0	0	0	0	0	0	0	URTI, lymphadenitis	1
1	1480	0	27	0	4	4	2018-07-06	40	39.6	137	0	28	95		1	15	0	0	0	0	0		0	0	0	0	0	0	0	0	0	0	0	0	0	0	0	0	0	0	0	0	0	0	0	0	0	URTI	1
1	1483	0	45	1	0	0	2018-07-03	38.5	38.5	140	1	28	98			15	1	0	0	0	0		0	0	0	0	0	0	0	0	0	0	0	0	0	0	0	0	0	0	0	0	0	0	0	0	0	EBV infection, mononucleosis, lymphadenitis	1
1	1485	0	89	1	1	0	2018-07-12	37.4	37.4	113	0	20	98		1	15	0	0	0	0	0		0	0	0	0	0	0	1	0	0	0	0	0	0	0	0	0	0	0	0	0	0	0	0	0	0	Unspecified viral infection	1
1	1486	0	100	1	0	0	2018-07-12	38.6	38.2	138	1	22	97		2	15	0	1	5	0	0		0	1	1	0	0	0	0	0	0	0	0	0	0	0	0	0	0	0	0	0	1	0	0	0	0	Uspecified vral infection, epilepsy	1
1	1488	0	144	1	0	0	2018-07-17	39.1	39.1	126	1	1	97		1	15	0	0	0	0	0		0	0	0	0	0	0	0	0	0	0	0	0	0	0	0	0	0	0	0	0	0	0	0	0	0	Streptococcal tonsilitis	1
1	1489	0	51	1	2	2	2018-07-12	40.4	38.2	100	0	24			2.5		0	0	0	0	0		0	0	0	0	0	0	0	0	0	0	0	0	0	0	0	0	0	0	0	0	0	0	0	0	0	Acute tonsilitis	1
1	1492	0	133	1	2	2	2018-07-18	39.3	38.7	140	1	32	98		1	15	0	0	0	0	0		0	0	0	0	0	0	1	0	0	0	0	0	0	0	0	0	0	0	0	0	0	0	0	0	0	Bilateral parotitis	1
1	1493	1	212	1	7	7	2018-07-18	39	38	88	0	20	99				1	0	0	0	0	6	0	0	0	0	0	0	0	0	0	0	0	0	0	0	0	0	0	0	0	0	0	0	0	0	0	Right sided pneumonia	1
1	1496	1	210	1	5	5	2018-07-29	40	39.5	110	0	20	99		2	15	0	0	0	0	0		0	1	0	0	0	0	1	0	0	0	0	0	1	0	0	0	0	0	0	0	0	0	0	0	1	Acute hematogenous osteomyelitis of the pelvic bone	1
1	1497	0	149	0	4	2	2018-07-31		37.6	110	0	22	96		1		0	0	0	0	0		1	1	0	0	0	0	0	0	0	0	0	0	0	0	0	0	0	0	0	0	0	0	0	0	0	Unspecified bacterial infection, suspected myocarditis	1
1	1498	0	30	1	3	2	2018-08-05	41.3	38.8	156	1	40	97		2	15	1	0	0	0	0		0	0	0	0	0	0	1	1	1	1	0	0	1	0	0	0	0	0	0	0	0	0	0	0	0	Acute tonsilitis	1
1	1499	1	11	0	7	7	2018-08-06	39	38	136	0	66	93		2.5	14	0	1	other	0	0		1	0	0	0	0	1	0	0	0	1	1	0	1	1	0	1	1	1	0	0	0	0	0	0	0	Pneumonia	1
1	1500	1	42	0	5	5	2018-07-19	39	39	137	0	26	97		2		0	0	0	0	0	6	0	0	0	0	0	0	1	0	1	1	1	0	0	1	0	0	0	0	0	0	0	0	0	0	0	Left sided pneumonia	1
1	1504	0	25	1	4	3	2018-08-07	38.6	37.7	104	0	24	99		2.5	15	0	0	0	0	0	8	0	1	0	0	0	0	0	0	0	0	0	0	0	1	0	0	0	0	0	0	0	0	0	0	0	Unspecified meningitis, encephalitis, polyradiculoneuritis	1
1	1505	0	36	1	1	1	2018-08-07	39.5	38.5	158	1	32	98		2	15	0	0	0	0	0	18	1	1	0	0	0	0	0	0	0	0	0	0	1	0	0	0	0	0	0	1	0	0	0	0	0	Acute EBV menungoencephalitis. Enterovirus infection.	1
1	1506	0	42	0	2	2	2018-08-08	38	38	126	0	24	99				0	0	0	0	0		0	0	0	0	0	0	1	0	0	1	0	0	0	0	0	0	0	0	0	1	0	0	0	0	0	Acute gastroenteritis	1
1	1507	0	166	1	6	6	2018-08-09		38.1	84	0	21	97		2	15	1	0	0	0	0		0	0	0	0	0	0	0	0	0	0	0	0	0	1	0	0	0	0	0	0	0	0	0	0	0	Mycoplasma pneumoniae bronchitis	1
1	1508	0	118	1	4	4	2018-08-16	40.5	38.6	110	0	20	99			15	1	0	0	0	0		0	0	0	0	0	0	0	0	0	0	0	0	0	0	0	0	0	0	0	0	0	0	0	0	0	Unspecified bacterial infection	1
1	1509	0	14	0	4	4	2018-08-12	38.5	36.9	110	0	30	99		1	15	0	0	0	0	0		0	0	0	0	0	0	0	0	0	1	0	0	0	0	0	0	0	0	0	0	0	0	0	0	0	URTI gingivitis	1
1	1510	0	35	1	0	0	2018-09-07	39.5	39	136	0	26	99		1	14	0	0	0	0	0		0	0	0	0	0	0	0	0	0	0	0	0	1	0	0	0	0	0	0	0	0	0	0	0	0	Tonsilitis, adenoides	1
1	1511	0	38	0	2	1	2018-09-05	40	36.6	93	0	26	100		2	15	0	0	0	0	0	8	0	1	0	0	0	0	1	1	1	0	0	0	0	0	0	0	0	0	0	0	0	0	0	0	0	Unspecified viral infection	1
1	1512	0	38	0	1	1	2018-09-01	40	37.1	125	0	24	100		1.5		1	0	0	0	0	10	0	0	0	0	0	0	1	0	0	1	1	0	0	0	0	0	0	0	0	0	0	0	0	0	0	Tonsilitis, lymphadenitis	1
1	1515	0	109	0	0	0	2018-08-25	38.7	38.7	150	1	22	99	139	1	15	0	1	other	1	0		0	0	0	0	0	0	0	0	0	0	0	0	0	0	0	0	0	0	0	1	0	0	0	0	0	Fever without source, unspecified infection	1
1	1518	0	31	1	4	4	2018-09-07		38.5	124	0	27	97		1	15	1	0	0	0	0		0	0	0	0	0	0	0	0	0	0	0	0	0	0	1	0	0	0	0	0	0	0	0	0	0	URTI	1
1	1519	0	65	1	1	1	2018-08-30	38.6	38.3	120	1	24			2		0	0	0	0	0		0	1	1	0	0	0	1	1	0	0	0	0	0	1	0	0	0	0	1	0	0	0	0	0	0	Meningitis (enteroviral?)	1
1	1521	0	7	1	3	2	2018-09-05	40	39.1	120	0	28	99		1	14	0	0	0	0	0		0	0	0	0	0	0	0	0	0	0	0	0	0	0	0	0	0	0	0	0	0	0	0	0	0	Acute gastroenteritis	1
1	1522	0	32	0	2	2	2018-09-09	39.5	37.9	130	0	30	97		2	15	0	0	0	0	0	12	0	0	0	1	0	0	1	1	1	1	0	0	0	0	0	0	0	0	0	0	0	0	0	0	0	Unspecified bacterial infection	1
1	1523	0	81	0	3	0	2018-09-10	38.5	37.4	101	0	36	94		2	15	0	1	14	0	0		0	0	0	0	0	0	0	0	0	0	0	0	1	1	0	0	0	0	0	0	0	0	0	0	0	URTI	1
1	1524	0	163	1	2	2	2018-09-10	39.7	39.7	88	0	18	100		2		0	0	0	0	0		0	0	0	0	0	0	1	0	0	0	0	0	0	0	0	0	0	0	1	0	0	0	0	0	0	Tickborne encephalitis, meningeal form	1
1	1526	0	114	1	0	0	2018-09-14	39.5	38.9	120	1	24	99		1	15	0	0	0	0	0		0	0	0	0	0	0	1	0	0	0	0	0	0	0	0	0	0	0	0	1	0	0	0	0	0	Acute gastroenteritis	1
1	1528	0	53	1	2	2	2018-10-04		38	100	0	24			3		0	0	0	0	0		0	0	0	0	0	0	0	0	0	0	0	0	0	0	0	0	0	1	0	0	0	0	0	0	0	Pulpitis	1
1	1529	0	214	0	1	1	2018-09-19		36.8	86	0	17	97		2	15	0	0	0	0	0		0	0	0	0	0	0	0	0	0	0	0	0	0	0	0	0	0	0	0	0	0	0	0	0	0	Acute appendicitis	1
1	1530	1	21	1	4	4	2018-09-19	40	37.3	110	0	28			3		0	0	0	0	0		1	0	0	0	0	0	1	0	0	0	0	0	1	0	1	0	0	1	0	0	0	0	0	0	0	Right sided polysegmentar basal pleuropneumonia	1
1	1531	0	21	0	7	1	2018-09-17	39.8	37.2	127	0	48	98			15	0	0	0	0	0		0	0	0	0	0	0	0	0	0	0	0	0	1	1	0	1	1	0	0	0	0	0	0	0	0	Acute wheezy bronchitis	1
1	1532	0	29	0	3	3	2018-09-07	39	38.5	157	1	36	96		1	15	0	0	0	0	0		1	1	1	0	0	0	0	0	0	0	0	0	0	0	0	0	0	0	0	0	0	0	0	0	0	Lyme disease (neuroboreliosis)	1
1	1533	1	44	1	5	5	2018-09-18	39.6	38.6	118	0	34	97		1		0	0	0	0	0	6	1	1	0	0	0	0	1	0	0	0	0	0	1	0	0	0	0	0	0	0	0	0	0	0	0	Pneumonia	1
1	1534	0	126	0	2	1	2018-09-18	40.5	37.2	101	0	22	99		2	15	0	0	0	0	0	12	1	1	0	0	0	0	1	0	0	0	0	0	1	0	0	0	0	0	0	0	0	0	0	0	0	Unspecified bacterial infection	1
1	1535	1	33	0	3	3	2018-09-19	39.8	37.6	150	1	58	100		1.5	11	0	0	0	0	0		1	1	1	0	0	0	1	1	1	1	0	0	1	0	1	1	1	0	0	0	0	0	0	0	0	Right sided medial lobe pneumonia, pleuritis	1
1	1536	0	147	1	3	3	2018-09-22	39	38.2	96	0	18	99		2	15	1	1	2	0	0		0	0	0	0	0	0	1	0	0	0	0	0	0	0	0	0	0	0	0	0	0	0	0	0	0	Infectious mononucleosis	1
1	1538	1	37	1	4	4	2018-09-27	39	36.9	100	0	20	100			15	0	0	0	0	0		1	1	1	0	0	0	1	1	1	1	1	0	0	0	0	0	0	0	1	0	0	0	0	0	contamination	Menongoencephalitis (Boreliosis + enterovirus)	1
1	1539	0	77	1	2	0	2018-09-27		36.8	111	0	19	98		1	15	0	0	0	0	0		0	0	0	0	0	0	0	0	0	0	0	0	0	0	0	0	0	0	0	0	0	0	0	0	0	URTI	1
1	1540	1	21	1	4	4	2018-09-27	40	37	100	0	20			3		0	0	0	0	0		0	0	0	0	0	0	0	0	0	0	0	0	0	1	0	0	0	1	0	0	0	0	0	0	0	Right sided pneumonia	1
1	1541	1	81	0	4	4	2018-09-27	40	37.7	134	1	27	99		1	15	0	0	0	0	0	8	1	0	0	0	0	0	1	0	0	0	0	0	0	0	0	0	0	0	0	0	0	0	0	0	0	Acute pyelonephritis	1
1	1542	1	4	0	4	4	2018-09-27	40	37	120	0	30			3		0	0	0	0	0	20	1	1	0	0	0	0	1	1	1	1	1	0	0	0	0	0	0	0	0	0	0	0	0	0	0	Acute pyelonephritis	1
1	1543	0	17	1	0	0	2018-07-29	38.2	38	117	0	26	99		1.5	15	0	0	0	0	0		0	1	0	0	0	0	0	0	0	0	0	0	0	0	0	0	0	0	0	0	0	0	0	0	1	URTI	1
1	1544	0	34	1	1	1	2018-07-29	40.5	40.5	160	1	44	96		1	15	0	0	0	0	0	16	1	0	0	1	0	0	1	0	1	1	0	0	1	0	0	0	0	0	0	0	0	0	0	0	0	Unspecified bacterial infection	1
1	1546	0	49	0	1	1	2018-10-01	39.5	38.3	120	0	32	100		1		0	0	0	0	0	8	0	0	0	0	0	0	1	0	1	1	0	0	0	0	0	0	0	0	0	1	0	0	0	0	0	Bronchitis	1
1	1547	0	142	1	7	7	2018-09-30	38	37.1	75	0	18	99		1.5	15	0	0	0	0	0		0	0	0	0	0	0	1	0	0	0	0	0	0	0	0	0	0	0	0	0	0	0	0	0	0	Crohn disease	1
1	1549	0	36	0	7	0	2018-10-04	40	37	120	0	32	100	99	1	15	0	0	0	0	0	14	1	1	0	0	1	0	0	0	0	0	0	0	0	0	0	0	0	0	0	0	0	0	0	0	0	Unspecified bacterial infection	1
1	1550	0	29	0	4	4	2018-10-04	40.1	37.8	120	0	24			1	15	1	0	0	0	0	12	0	0	0	0	0	0	0	0	1	1	0	0	0	0	0	0	0	0	0	0	0	0	0	0	0	Unspecified bacterial infection, suspected UTI	1
1	1551	0	64	0	7	7	2018-10-05	38.5	36.9	94	0	20	100		1		1	0	0	0	0		0	0	0	0	0	0	0	0	0	0	0	0	0	0	0	0	0	0	0	0	0	0	0	0	0	URTI	1
1	1552	0	33	1	1	1	2018-10-23	39	36.6	130	0	28	100		2	15	0	1	4	0	0	8	1	1	0	0	0	0	1	1	0	1	0	0	0	0	0	0	0	0	0	0	0	0	0	0	0	URTI - enterovirus infection, pharyngitis, stomatitis	1
1	1553	0	16	0	6	5	2018-10-23	39	36.6	120	0	27	100		2	15	0	0	0	0	0	6	0	0	0	0	0	0	0	0	0	0	0	0	0	0	0	0	0	0	0	0	0	0	0	0	0	Unspecified viral infection	1
1	1554	0	204	1	1	1	2018-10-09	37.7	36.6	98	0	16	100		2	15	0	0	0	0	0	8	1	0	0	0	0	0	0	0	0	0	0	0	0	0	0	0	0	0	0	0	0	0	0	0	0	Mesenteric lymphadenitis	1
1	1557	0	84	1	3	3	2018-10-14	39.5	37.8	84	0	18	99		2	15	0	0	0	0	0		0	0	0	0	0	0	0	0	0	0	0	0	0	0	0	0	0	0	0	0	0	0	0	0	0	Unspecified bacterial infection	1
1	1559	1	16	0	6	6	2018-10-13	40	36.9	112	0	30	97		2	15	0	0	0	0	0	6	0	0	0	1	0	0	0	0	0	0	0	0	0	0	0	0	0	0	0	0	0	0	0	0	0	Acute pyelonephritis	1
1	1560	0	44	1	7	0	2018-10-18	39	36.5	100	0	26	99				0	0	0	0	0		0	0	0	0	0	0	0	0	0	0	0	0	0	0	0	0	0	0	0	0	0	0	0	0	0	Acute bronchitis	1
1	1561	0	185	1	2	0	2018-10-18	38.6	38	105	0	20	96		1	15	0	1	4	0	0	8	0	0	0	0	0	0	0	0	0	0	0	0	0	0	0	0	0	0	0	0	0	0	0	0	0	Unspecified arthritis	1
1	1562	0	54	1	1	0	2018-10-20	38	37.8	125	0	30	97		1	15	0	0	0	0	0	18	1	1	0	0	1	0	1	1	0	1	0	0	0	0	0	0	0	0	1	0	0	0	0	0	0	Enterovirus meningitis	1
1	1563	1	10	0	1	1	2018-11-15	39.2	36.9	160	1	34	97		2	15	0	0	0	0	0	6	0	0	0	0	0	0	1	1	1	1	0	0	0	0	0	0	0	0	0	0	0	0	0	0	0	Salmonellosis (Salmonella enteritidis)	1
1	1564	0	176	0	1	1	2018-10-17	39.5	37.5	92	0	18	99		2	15	0	0	0	0	0	8	0	0	0	0	0	0	1	1	0	0	0	0	0	0	0	0	0	0	0	0	0	0	0	0	0	Acute tonsilitis	1
1	1565	0	190	0	2	1	2018-11-09	38.8	37.6	130	1	52	92	110	3		0	0	0	0	0		1	0	0	0	0	0	0	0	0	0	1	0	1	1	0	1	1	1	0	0	0	0	0	0	0	Mycoplasma pneumoniae bronchitis, asthma	1
1	1566	1	182	1	4	4	2018-11-16	39	39	100	0	20	99		1.5	15	0	0	0	0	0		0	0	0	0	0	0	0	0	0	0	0	0	0	1	0	0	0	0	0	0	0	0	0	0	0	Rigt sided basal pneumonia of Mycoplasma pneumoniae aetiology	1
1	1567	0	82	1	0	0	2018-11-16	38.1	38.1	139	1	32	98		1	15	0	1	5	0	0		0	0	0	0	0	0	0	0	0	0	0	0	1	0	0	1	1	0	0	0	0	0	0	0	0	Streptococcal tonsilitis	1
1	1568	1	154	1	7	7	2018-11-17	39	37.9	102	0	19	100		1	15	1	0	0	0	0	8	0	1	0	0	0	0	1	0	0	0	0	0	0	0	0	0	0	0	0	0	0	0	0	0	0	Left sided pneumonia	1
1	1569	0	108	0	7	1	2018-11-20	39	36.6	85	0	17	100		1	15	0	0	0	0	0	8	0	0	0	0	0	0	0	0	0	0	0	0	0	0	0	0	0	0	0	0	0	0	0	0	0	Mesenteric lymphadenitis	1
1	1570	0	23	1	6	6	2018-11-27	40.6	38	160	1	36	95		2		1	0	0	0	0	16	1	0	0	1	0	0	1	1	0	0	0	0	0	0	0	0	0	0	0	0	0	0	0	0	0	Acute otitis media	1
1	1571	1	33	1	4	4	2018-11-23	39.5	38.3	134	0	40	98		1	15	1	1	other	1	0		0	0	0	0	0	0	1	0	0	0	0	0	0	0	0	0	0	0	0	0	0	0	0	0	0	Left sided pneumonia, otitis media	1
1	1572	0	212	1	3	3	2018-11-21	39.5	38.7	105	0	19	100				1	0	0	0	0	10	1	0	0	0	0	0	0	0	0	0	0	0	0	0	0	0	0	0	0	0	0	0	0	0	0	EBV infectious mononucleosis	1
1	1573	1	108	1	5	5	2018-11-29		37.9	120	1	30	94		1	15	1	1	2	0	0	8	0	0	0	0	0	0	0	0	0	0	0	0	1	1	0	1	1	0	0	0	0	0	0	0	0	Left sided pneumonia	1
1	1574	0	27	1	0	0	2018-11-21	39	38.7	120	0	26	98		2	15	0	0	0	0	0	10	0	0	0	0	0	0	0	1	1	0	1	0	0	0	0	0	0	0	0	0	0	0	0	0	0	Acute tonsilitis	1
1	1576	0	53	1	1	0	2018-11-24	38.6	38.6	137	0	22	98				0	0	0	0	0		0	0	0	0	0	0	0	0	0	0	0	0	0	1	0	0	0	0	0	0	0	0	0	0	0	Rota virus gastroenteritis, haemocolitis. Cl. Difficile toxin positive	1
1	1577	0	160	0	3	2	2018-12-06	38.5	36.5	70	0	18	100		2		0	0	0	0	0		0	1	0	0	0	0	0	0	0	0	0	0	0	0	0	0	0	0	0	0	0	0	0	0	0	URTI, lymphadenitis	1
1	1579	0	45	0	7	4	2018-12-01	39.5	37.3	104	0	27	99		2	15	1	0	0	0	0	8	0	0	0	0	0	0	1	1	0	0	0	0	0	1	0	0	0	0	0	0	0	0	0	0	0	RSV pneumonia	1
1	1580	1	126	0	2	2	2018-11-29	38.5	36.7	94	0	19	99		2	15	0	0	0	0	0	8	0	1	0	0	0	0	0	0	1	1	0	0	0	0	0	0	0	0	0	0	0	0	0	0	1	Streptococcus pneumoniae bacteremia	1
1	1584	0	64	1	7	7	2018-12-19	40	37.1	120	1	23	99		1		1	0	0	0	0	10	0	0	0	0	0	0	1	0	0	0	1	0	0	0	0	0	0	0	0	0	0	0	0	0	0	Influeza A. Suspected left sided bronchopneumonia	1
1	1585	0	46	0	5	5	2018-12-21	39	36.6	126	0	28	99		2	15	1	0	0	0	0	6	0	0	0	0	0	0	1	0	1	0	0	0	0	0	0	0	0	0	0	0	0	0	0	0	0	Influenza A	1
2	B-01	0	36	1	2	1	2019-01-23	40.3	40.3	160	1	40			2	15	0	0	0	0	0	8	0	1	0	0	0	0	1	1	0	1	0	0	1	0	0	0	0	0	0	0	0	0	0	0	0	URTI	1
2	B-02	0	6	1	7	0	2019-01-23	39.9	37.8	136	0	38			2	15	0	1	10	0	0	6	0	0	0	1	0	0	1	0	0	0	0	0	0	0	0	0	0	0	0	0	0	0	0	0	0	URTI	1
2	B-03	0	5	1	1	0	2019-02-10	38.3	38.1	130	0	40				15	0	0	0	0	0	10	0	0	0	0	0	0	1	0	0	1	0	0	1	1	0	0	1	0	0	0	0	0	0	0	0	Acute bronchitis	1
2	B-04	0	148	0	1	0	2019-02-15	39.2	38.3	120	1	22			2	15	0	0	0	0	0	6	0	0	0	0	0	0	1	0	0	0	0	0	0	0	0	0	0	0	0	0	0	0	0	0	0	URTI	1
2	B-05	0	7	0	2	2	2019-03-11	38.5	37.3	130	0	34			2	15	0	0	0	0	0	10	0	1	0	0	0	0	1	0	0	1	0	0	0	1	0	0	0	0	0	0	0	0	0	0	0	Acute bronchitis	1
2	B-06	0	11	1	4	4	2019-03-15	39.3	38.1	140	0	44			2	15	0	0	0	0	0	10	0	0	0	0	0	0	0	0	1	1	0	0	0	1	0	0	0	0	0	0	0	0	0	0	0	URTI	1
2	DI-1	0	7	0	3	2	2019-01-02	37.6	36.4	128	0	28					0	0	0	0	0	6	0	0	0	0	0	0	1	0	0	0	0	0	0	0	0	0	0	0	0	0	0	0	0	0	0	Acute enterocolitis	1
2	DI-10	1	74	1	7		2019-01-20	39.1	37.4	125	1	34	96			15	1	0	0	0	0	10	0	1	0	0	0	0	1	0	0	0	0	0	1	1	1	0	0	0	0	0	0	0	0	0	0	Pneumonia	1
2	DI-11	0	11	1	0	0	2019-01-21	39.1	38.4	136	0	32	95			15	0	0	0	0	0	14	0	0	0	1	0	0	1	0	1	0	0	0	0	0	0	0	0	0	0	0	0	0	0	0	0	Influenza	1
2	DI-12	0	59	0	4	4	2019-02-04	39.8	38.4	112	0	24.4	96			15	0	0	0	0	0	10	0	0	0	0	0	0	1	0	0	0	0	0	0	0	0	0	0	0	0	0	0	0	0	0	0	Influenza	1
2	DI-13	0	29	0	1	1	2019-02-11	40.1	37.8	118	0	26	91			15	0	0	0	0	0	8	0	0	0	0	0	0	1	1	0	0	0	0	0	0	0	0	0	0	0	0	0	0	0	0	0	Acute tonsilitis	1
2	DI-14	1	9	0	0	0	2019-03-03	39.9		148	0	32					0	0	0	0	0	8	0	0	0	0	0	0	1	0	0	1	0	0	0	0	0	0	0	0	0	0	0	0	0	0	0	Acute pyelonephritis	1
2	DI-15	0	18	0		0	2019-03-03	39.3	37.2	126	0	24				15	0	0	0	0	0	6	0	0	0	0	0	0	1	0	0	0	0	0	0	0	0	0	0	0	0	0	0	0	0	0	0	Acute tonsilitis	1
2	DI-16	1	35	0	7	7	2019-03-06	39.2	37.3	136	0	20	97			15	1	0	0	0	0	6	0	0	0	0	0	0	1	0	0	0	0	0	0	0	0	0	0	0	0	0	0	0	0	0	0	Right sided upper lobe pneumonia	1
2	DI-17	0	23	1	2	2	2019-03-05	38.5	38.1	146	0	24	97			15	0	0	0	0	0	6	0	0	0	0	0	0	1	0	1	1	0	0	0	0	0	0	0	0	0	0	0	0	0	0	0	Influenza	1
2	DI-18	1	7	0	4	4	2019-03-03	39.1	37.4	136	0	26	98			15	0	0	0	0	0	6	0	0	0	0	0	0	1	0	1	0	0	0	0	1	0	0	0	0	0	0	0	0	0	0	0	Right sided upper lobe pneumonia	1
2	DI-19	1	12	1	1	1	2019-03-01	39	36	128	0	24	98			15	1	0	0	0	0	6	0	0	0	0	0	0	1	0	1	0	0	0	0	0	0	0	0	0	0	0	0	0	0	0	0	Acute pyelonephritis	1
2	DI-2	1	94	0	7	7	2019-01-07	38.8	38.2	108	0	22	97	90		15	1	0	0	0	0	10	0	0	0	0	0	0	1	0	0	0	0	0	1	1	1	0	0	0	0	0	0	0	0	0	0	Pneumonia	1
2	DI-20	0	59	0	1	1	2019-02-18	38.3	36.9	120	0	30	97			15	0	0	0	0	0	6	0	0	0	0	0	0	1	0	0	0	0	0	0	0	0	0	0	0	0	0	0	0	0	0	0	Bilateral otitis media, suspected influenza	1
2	DI-21	0	34	0	3	1	2019-02-19	39.2	38.3	146	0	24	97				0	0	0	0	0	6	0	0	0	0	0	0	1	1	1	0	0	0	0	0	0	0	0	0	0	0	0	0	0	0	0	Tonsilitis	1
2	DI-22	0	18	1	1	1	2019-02-17	38.8	36.5	124	0	24	97			15	0	0	0	0	0	6	0	0	0	0	0	0	1	0	0	0	0	0	0	0	0	0	0	0	0	0	0	0	0	0	0	Tracheobronchitis, suspected influenza	1
2	DI-23	0	14	0	4	4	2019-02-17	39.2	37.5	136	0	24	97			15	0	0	0	0	0	6	0	0	0	0	0	0	1	0	0	0	0	0	0	0	0	0	0	0	0	0	0	0	0	0	0	Bronchitis, suspected influenza	1
2	DI-24	1	30	1	4	1	2019-02-14	39	36.2	124	0	20	97			15	0	0	0	0	0	6	0	0	0	0	0	0	1	0	0	0	0	0	0	1	0	0	0	0	0	0	0	0	0	0	0	Right sided middle lobe pneumonia	1
2	DI-25	0	6	1	1	1	2019-02-11	39.5	38.6	146	0	26	97			15	0	0	0	0	0	6	0	0	0	0	0	0	1	0	1	0	0	0	0	0	0	0	0	0	0	0	0	0	0	0	0	Suspected influenza	1
2	DI-26	0	37	0	2	2	2019-02-04	38.7	37.5	132	0	20				15	0	0	0	0	0	6	0	0	0	0	0	0	1	0	0	0	0	0	0	0	0	0	0	0	0	0	0	0	0	0	0	Scarlet fever	1
2	DI-27	0	22	1	1	1	2019-01-29	39.2	38.1	136	0	24				15	0	0	0	0	0	6	0	0	0	0	0	0	1	1	1	0	0	0	0	0	0	0	0	0	0	0	0	0	0	0	0	Suspected influenza	1
2	DI-28	0	48	1	0	0	2019-01-19	38.5	37.5	126	0	20	97			15	1	0	0	0	0	8	0	0	0	0	0	0	1	0	0	0	0	0	0	1	0	0	0	0	0	0	0	0	0	0	0	LRTI - suspected pneumonia	1
2	DI-29	1	19	1	1	1	2019-01-09	39.8	39.3	146	0	24				15	0	0	0	0	0	6	0	0	0	0	0	0	1	0	0	0	0	0	0	1	0	0	0	0	0	0	0	0	0	0	0	Pneumonia	1
2	DI-3	0	42	1	7	7	2019-01-12	39.6	37.8	108	0	24				15	0	0	0	0	0	14	0	0	0	0	0	0	1	0	0	0	0	0	1	1	0	0	0	0	0	0	0	0	0	0	0	LRTI - suspected pneumonia	1
2	DI-30	0	28	0	6	3	2019-01-13	39.4	36.7	126	0	22	98			15	1	0	0	0	0	6	0	0	0	0	0	0	1	0	0	0	0	0	0	1	0	0	0	0	0	0	0	0	0	0	0	Acute wheezy bronchitis	1
2	DI-31	0	18	1	2	2	2019-01-13		36.6	126	0	22				15	1	0	0	0	0	8	0	0	0	0	0	0	0	1	1	0	0	0	0	0	0	0	0	0	0	0	0	0	0	0	0	Infectious mononucleoisis	1
2	DI-32	0	28	1	6	6	2019-01-13	39.4	36.7	112	0	24				15	1	0	0	0	0	6	0	0	0	0	0	0	1	0	0	0	0	0	0	1	0	0	0	0	0	0	0	0	0	0	0	Acute wheezy bronchitis	1
2	DI-33	0	21	1	1	1	2019-01-14	40	38.3	130	0		98			15	0	1	5	1	0	10	0	0	0	1	0	1	1	0	0	0	0	0	0	1	0	0	0	0	0	0	1	0	0	0	0	Acute bronchitis	1
2	DI-34	0	23	1		1	2019-02-11	39.7	38.7	146	0	22				15	0	0	0	0	0	12	0	0	0	0	0	0	1	0	0	0	0	0	0	0	0	0	0	0	0	0	0	0	0	0	0	Acute tonsilitis	1
2	DI-35	0	25	0		1	2019-02-18	39.6	39.2	146	0	22				15	0	0	0	0	0	6	0	0	0	0	0	0	1	1	0	0	0	0	0	0	0	0	0	0	0	0	0	0	0	0	0	Strepococcal tonsilitis	1
2	DI-36	1	22	1	1	1	2019-01-02	39	38.3	140	0	22				15	0	0	0	0	0	8	0	0	0	0	0	0	1	0	0	0	0	0	0	1	0	0	0	0	0	0	0	0	0	0	0	Pneumonia	1
2	DI-37	0	41	1	3	3	2019-02-18	39.3	38.5	146	1	20				15	1	0	0	0	0	8	0	0	0	0	0	0	1	0	0	0	0	0	0	0	0	0	0	0	0	0	0	0	0	0	0	Acute tonsilitis	1
2	DI-38	1	37	0	1	1	2019-03-02	38.6	37	120	0	20				15	0	0	0	0	0	6	0	0	0	0	0	0	1	0	0	0	0	0	0	0	0	0	0	0	0	0	0	0	0	0	0	Pneumonia	1
2	DI-39	1	11	1	2	2	2019-03-18	39.3	39.3	148	0	26	97			15	0	0	0	0	0	6	0	0	0	0	0	0	1	0	0	0	0	0	0	0	0	0	0	0	0	0	0	0	0	0	0	Right sided upper lobe pneumonia	1
2	DI-4	0	86	0	1	1	2019-01-27	39	38	108	0	26		100			0	0	0	0	0	6	0	0	0	0	0	0	1	0	0	0	0	0	1	0	0	0	0	0	0	0	0	0	0	0	0	Influenza	1
2	DI-40	0	24	0	1	1	2019-03-13	39.3	38.6	148	0	24	97			15	0	0	0	0	0	6	0	0	0	0	0	0	0	0	0	0	0	0	0	0	0	0	0	0	0	0	0	0	0	0	0	Unspecified bacterial infection, suspected UTI	1
2	DI-41	1	27	0	1	0	2019-03-18	38.3	36.5	126	0	22	98			15	0	0	0	0	0	6	0	0	0	0	0	0	1	0	0	0	0	0	0	0	0	0	0	0	0	0	0	0	0	0	0	Right sided pneumonia	1
2	DI-42	0	18	1	1	1	2019-03-05	38.3	36	120	0	22				15	0	0	0	0	0	6	0	0	0	0	0	0	1	1	0	1	0	0	0	0	0	0	0	0	0	0	0	0	0	0	0	Rota virus gastroenteritis	1
2	DI-44	0	16	0	3	2	2019-03-17	39.6	39.1	146	0	30	91			15	0	1		0	0	8	0	0	0	1	0	0	1	1	1	1	0	0	1	1	1	0	0	0	0	0	0	0	0	0	0	Acute bronchitis	1
2	DI-45	0	18	0	2	2	2019-03-17	39	38	120	0	30	95			15	0	0	0	0	0	8	0	0	0	0	0	0	1	0	0	0	0	0	0	0	0	0	0	0	0	0	0	0	0	0	0	URTI	1
2	DI-46	0	25	0	1	1	2019-03-19	38.4	38.4	146	0	27	97			15	0	0	0	0	0	6	0	0	0	0	0	0	1	0	0	0	0	0	0	0	0	0	0	0	0	0	0	0	0	0	0	URTI	1
2	DI-47	1	17	0	3	3	2019-03-11	39.8	37.8	124	0	32	92			15	0	0	0	0	0	8	0	1	0	0	0	0	1	1	0	1	0	0	0	0	0	0	0	0	0	0	0	0	0	0	0	Salmonellosis (Salmonella tphimurium)	1
2	DI-48	0	14	0	1	1	2019-03-19	38.1	37.9	134	0	24				15	0	0	0	0	0	8	0	1	0	0	0	0	1	0	0	1	0	0	0	0	0	0	0	0	0	0	0	0	0	0	0	Rota virus gastroenteritis	1
2	DI-49	1	72	0	2	2	2019-03-18										0	0	0	0	0	6	0	0	0	1	0	0	1	1	1	1	0	0	0	0	0	0	0	0	0	0	0	0	0	0	0	Campylobacter enterocolitis
2	DI-5	1	72	0	1	1	2019-01-28	39.9	38.5	120	1	30	98				0	1	2	1	0	6	0	1	0	0	0	0	1	0	0	0	0	0	1	0	0	0	0	0	0	0	0	0	0	0	0	Pneumonia	1
2	DI-6	0	31	0	0	0	2019-02-04	40	37.8	132	0	28				15	0	0	0	0	0	6	0	0	0	0	0	0	1	0	0	0	0	0	1	0	0	0	0	0	0	0	1	0	0	0	0	Influenza, febrle seizures	1
2	DI-7	1	3	0	4	4	2019-02-05	39	38	132	0	28					0	0	0	0	0	8	0	1	0	0	0	0	1	0	0	1	0	0	0	0	0	0	0	0	0	0	0	0	0	0	0	Acute pyelonephritis	1
2	DI-8	1	1	0	0	0	2019-02-05	38.5	38.5	148	0						0	0	0	0	0	8	0	0	0	0	0	0	0	0	0	0	0	0	0	0	0	0	0	0	0	0	0	0	0	0	0	Acute pyelonephritis	1
2	DI-9	0	50	0	1	1	2019-02-10	39	37.4	108	0	24	90			15	0	0	0	0	0	6	0	1	0	0	0	0	1	0	0	1	0	0	0	0	0	0	0	0	0	0	0	0	0	0	0	Norovirus gastroenteritis	1
2	DP-1	1	11	0	3	2	2019-01-01	39.2	38.4	120	0	78	88			15	1	0	0	0	0	16	0	0	0	1	0	0	1	0	1	1	0	0	1	1	0	1	1	0	0	0	0	0	0	0	0	Pneumonia with respiratory insufficiency	1
2	DP-2	1	78	0	7	7	2019-01-01	39	37.2	108	0	28					1	0	0	0	0	12	0	1	0	0	0	0	1	0	1	1	0	0	1	1	1	0	0	0	0	0	0	0	0	0	0	Right sided pneumonia	1
2	DP-3	0	36	1	7	7	2019-01-20	38.8	37.8	118	0	24	96		3		1	0	0	0	0	20	1	1	0	1	0	0	1	0	1	1	1	0	1	0	0	0	0	1	0	0	0	0	0	0	0	Acute bronchitis	1
2	DP-4	1	63	1	5	5	2019-01-21	39	38.6	118	0	28	93		2		1	0	0	0	0	16	1	1	0	0	0	0	1	0	1	0	0	0	1	1	1	0	0	1	0	0	0	0	0	0	0	Right sided pneumonia	1
2	DP-5	1	51	1	3	2	2019-02-06	39.5	37.3	117	0	24	96		2		0	0	0	0	0	12	1	1	0	1	0	0	1	0	1	0	0	0	0	1	1	0	0	1	0	0	0	0	0	0	0	Pneumonia	1
2	DP-6	1	12	0	7	7	2019-01-23	39.3	38.7	132	0	56	93		2		0	0	0	0	0	18	1	1	0	1	0	0	1	0	0	1	0	0	1	0	0	1	1	0	0	0	0	0	0	0	0	Pneumonia	1
2	DP-7	0	16	1	7	7	2019-01-23	39.7	38.3	142	0	28	92		2		1	0	0	0	0	16	0	0	0	1	0	1	1	1	1	0	0	0	1	1	0	0	0	0	0	0	0	0	0	0	0	Acute bronchitis	1
2	DP-8	0	19	0	7	7	2019-02-19	39.3	37.2	140	0	36	89		2		1	0	0	0	0	16	1	1	0	1	0	0	1	1	1	1	0	0	0	0	0	0	0	0	0	0	0	0	0	0	0	Acute bronchitis	1
2	DP-9	0	19	1	7	7	2019-02-21	38	36.6	132	0	26	95		2		1	0	0	0	0	10	0	0	0	0	0	0	1	0	1	1	0	0	0	1	0	0	0	0	0	0	0	0	0	0	0	Acute bronchitis	1
2	J-01	0	31	0	7	6	2019-01-03	38.6	38.6	124	0	30	98		2	15	0	0	0	0	0	18	1	0	0	1	0	0	1	0	0	0	0	0	0	0	0	0	0	1	0	0	0	0	0	0	0	URTI	1
2	J-02	1	32	1	5	3	2019-01-04	40	38.6	120	0	30	97		2	15	0	0	0	0	0	16	1	0	0	1	0	0	1	0	0	0	0	0	0	1	0	0	0	1	0	0	0	0	0	0	0	Pneumonia, SIRS	1
2	J-03	0	22	1	2	2	2019-01-08	39.5	36.8	112	0	24			1.5	15	0	0	0	0	0	12	0	0	0	1	0	0	1	0	0	0	0	0	0	0	0	0	0	0	0	0	0	0	0	0	0	URTI	1
2	J-04	0	33	0	0	0	2019-01-11	40	38.2	136	0	24			1.4	15	0	0	0	0	0	18	0	1	0	0	0	0	1	0	0	0	0	0	0	0	0	0	0	0	0	0	0	0	0	0	0	Bronchitis	1
2	J-05	0	35	1	4	4	2019-01-12	39	38	112	0	36	95			15	1	0	0	0	0	8	0	0	0	0	0	0	0	1	1	1	0	0	1	1	0	0	0	0	0	0	0	0	0	0	0	Acute wheezy bronchitis	1
2	J-06	0	5	0	2	1	2019-01-14		36.7	126	0	24	95		2	15	0	1	10,14	0	0	6	0	1	0	0	0	0	1	0	1	1	0	0	0	1	0	0	0	0	0	0	0	0	0	0	0	Acute bronchitis	1
2	J-07	0	11	0	3	0	2019-01-21	40	39	146	0	30	95		2	15	0	0	0	0	0	10	0	1	0	0	0	0	0	0	0	0	0	0	0	0	0	0	0	0	0	0	0	0	0	0	0	Acute pyurulent otitis media	1
2	J-08	1	26	0	1	0	2019-01-15	40	39.9	132	0	28	98		2	15	0	0	0	0	0	6	0	0	0	1	0	0	1	0	1	1	0	0	1	0	0	0	0	0	0	0	0	0	0	0	0	Right sided pneumonia	1
2	J-09	0	20	0	3	3	2019-01-13	40.1	36.6	116	0	28			2	15	1	0	0	0	0	6	0	1	0	0	0	0	0	0	1	0	0	0	0	0	0	0	0	0	0	0	0	0	0	0	0	Influenza B	1
2	J-10	0	6	0	1	0	2019-01-24	40	38.2	128	0	28			2	15	0	0	0	0	0	6	0	0	0	0	0	0	0	0	0	0	0	0	0	0	0	0	0	0	0	0	0	0	0	0	0	Influenza A	1
2	J-11	0	16	1	1	0	2019-02-12	40	36.7	126	0	48	95		2	15	0	0	0	0	0	6	0	1	0	0	1	1	1	0	0	0	0	0	1	1	0	0	0	0	0	0	0	0	0	0	0	Acute bronchiolitis	1
2	J-12	0	61	1	2	1	2019-02-17	40	40	112	0	20	93	100	2	13	0	0	0	0	0	18	1	1	0	1	0	0	1	0	1	1	0	0	0	0	0	0	0	1	0	0	0	0	0	0	0	URTI	1
2	J-13	0	64	1	7	7	2019-02-27	39	38	96	0	20	98	100	2	15	1	0	0	0	0	6	0	1	0	1	0	0	1	0	1	0	0	0	0	1	0	0	0	0	0	0	0	0	0	0	0	Acute wheezy bronchitis	1
2	J-14	0	11	0	1	1	2019-03-05	39	38.5	164	1	42	98		2	15	0	1	10	0	0	14	0	1	0	0	0	0	1	0	0	0	0	0	0	0	0	0	0	0	0	0	0	0	0	0	0	Stomatitis	1
2	J-15	0	58	1	0	0	2019-02-11		38	108	0	28	98		2	15	0	0	0	0	0	8	0	0	0	0	0	0	1	0	1	0	0	0	0	0	0	0	0	0	0	0	0	0	0	0	0	Viral syndrome	1
2	J-16	0	71	1	1	0	2019-02-25	40	38.3	120	0	28	98		2	15	0	0	0	0	0	10	0	1	1	0	0	0	1	1	0	0	0	0	0	0	0	0	0	0	0	0	0	0	0	0	0	Acute oharyngitis	1
2	J-17	0	45	1	1	1	2019-03-04	39.9	38	118	0	28			2	15	0	0	0	0	0	6	0	0	0	0	0	0	1	0	1	1	0	0	0	0	0	0	0	0	0	0	0	0	0	0	0	Acute pharyngitis	1
2	J-18	0	25	0	4	1	2019-03-13	39	37.8	110	0	30					1	0	0	0	0	8	0	0	0	0	0	0	1	0	0	0	0	0	0	1	0	0	0	0	0	0	0	0	0	0	0	Acute bronchitis	1
2	J-19	1	9	0	2	2	2019-03-27	39.5	38.4	146	0	36	98		2	15	0	0	0	0	0	24	1	0	0	1	0	1	1	0	1	1	0	0	1	0	0	0	0	1	0	0	0	0	0	0	0	Acute pyelonephritis	1
2	J-20	0	34	1	1	1	2019-03-28	40	39.4	120	0	28	99		2	15	0	0	0	0	0	6	0	0	0	0	0	0	1	1	1	0	0	0	0	0	0	0	0	0	0	0	0	0	0	0	0	Viral syndrome	1
2	J-21	0	51	1	5	5	2019-03-29	39.3	38	110	0	36	99	90	2	15	0	0	0	0	0	6	0	1	0	0	0	0	1	1	1	1	0	0	1	0	0	0	0	1	0	0	0	0	0	0	0	Acute tonsilitis	1
2	J-22	0	49	1	2	2	2019-03-30	40	38.2	112	0	30	100	95	2	15	0	1	7	0	0	14	1	1	0	1	0	0	1	1	0	1	0	0	1	0	0	0	0	0	0	0	0	0	0	0	0	Acute tonsilitis	1
2	J-23	1	36	0	6	6	2019-03-30	39	38.3	120	0	28	90		2	14	0	1	3	0	0	10	0	0	0	0	1	0	1	0	1	0	0	0	0	0	1	0	0	0	0	0	0	0	0	0	0	Right sided pneumonia	1
2	L-01	0	24	1	3	2	2019-01-01	39	37.1	120	0	20	100		2	15	0	0	0	0	0	6	0	0	0	0	0	0	1	0	0	0	0	0	0	0	0	0	0	0	0	0	0	0	0	0		Acute tonsilitis	0
2	L-02	1	40	1	7	6	2019-01-01	39.2	37	110	0	25					0	0	0	0	0	8	0	0	0	0	0	0	1	0	0	1	0	0	1	1	0	0	0	0	0	0	0	0	0	0	0	Pneumonia	1
2	L-03	1	20	0	4	4	2019-01-01	40.1	39.4	140	0	30	98		2	15	1	0	0	0	0	10	1	0	0	0	0	0	1	0	1	0	0	0	1	0	0	0	0	0	0	0	0	0	0	0		Acute pyelonephritis	1
2	L-04	1	31	0	1	1	2019-01-01	39.5	39.1	140	0	32			2	15	0	0	0	0	0	14	1	1	0	0	0	0	1	1	1	1	1	0	0	0	0	0	0	0	0	0	0	0	0	0	0	Acute bilateral pyelonephritis	1
2	L-05	1	35	1	2	2	2019-01-01	39.5	38.3	133	0	32	91		2	15	0	0	0	0	0	18	1	1	0	0	0	0	1	0	0	0	1	0	1	0	1	0	0	0	0	0	0	0	0	0	0	Right sided pneumonia	1
2	L-06	1	42	0	4	4	2019-01-02	38.2	37.4	117	0	32	97		2	15	0	0	0	0	0	8	0	0	0	0	0	0	1	0	0	0	0	0	1	0	1	0	0	0	0	0	0	0	0	0	0	Pneumonia	1
2	L-07	0	30	1	0	0	2019-01-02	39.4	38.9	140	0	32	98		2	15	0	0	0	0	0	14	0	1	0	1	0	0	1	0	0	0	0	0	0	0	0	0	0	0	0	0	0	0	0	0	0	Influenza A	1
2	L-08	0	16	1		2	2019-01-02	39.8	37.7	140	0	22	98		2	15	0	0	0	0	0	16	0	1	0	0	0	0	1	0	1	1	0	0	0	0	0	0	0	0	0	0	0	0	0	0	0	Influenza A	1
2	L-09	1	8	1	7	7	2019-01-02	39.5	36.7	120	0	28					0	1	14	0	0	8	0	1	0	0	0	0	1	0	1	1	0	0	0	1	0	0	0	0	0	0	0	0	0	0	0	Acute pyelonephritis	1
2	L-10	0	96	0	7	6	2019-01-03	38.5	37.4	92	0	28	98		2	15	0	1	5	0	0	6	0	0	0	0	0	0	0	0	0	0	0	0	1	0	1	0	0	0	0	0	0	0	0	0	0	Suspected influenza	1
2	L-11	1	1	1	0	0	2019-01-03	38.6	38.6	136	0	28			2		0	1	3	0	0	14	1	1	0	0	0	0	1	0	0	0	0	0	0	0	0	0	0	0	0	0	0	0	0	0	0	Acute pyelonephritis	1
2	L-12	0	23	0	3	3	2019-01-03	40.5	36.7	110	0	28	98		2		1	0	0	0	0	14	0	1	0	0	0	1	0	1	1	1	1	0	0	0	0	0	0	0	0	0	0	0	0	0	0	Stomatitis	1
2	L-13	0	11	0	3	0	2019-01-08	40	38.7	124	0	28	98		2		0	0	0	0	0	10	0	0	0	0	0	0	0	0	1	0	0	0	0	0	0	0	0	0	0	0	0	0	0	0	0	URTI	1
2	L-14	0	36	1	5	5	2019-01-11	39.7	38.4	115	0	24	98		2	15	1	0	0	0	0	12	0	1	0	0	0	0	1	1	1	0	1	0	0	0	1	0	0	0	0	0	0	0	0	0	0	Acute bronchitis	1
2	L-15	0	21	0	1	1	2019-01-11	40.1	39.9	140	0	40	97		2	14	0	0	0	0	0	18	0	0	0	1	0	1	1	0	1	1	1	0	0	0	0	0	0	0	0	0	0	0	0	0	0	Acute tonsilitis	1
2	L-16	0	30	1	2	2	2109-01-13	41	38	120	0	26	98		2	15	0	0	0	0	0	8	0	0	0	0	0	0	1	0	0	0	0	0	0	0	0	0	0	0	0	0	0	0	0	0	0	URTI	1
2	L-17	0	36	0	1	1	2019-01-13	39	39	125	0	24	99		2	15	0	0	0	0	0	12	0	0	0	0	0	0	1	0	1	0	0	0	0	0	0	0	0	0	0	0	0	0	0	0	0	Suspected influenza	1
2	L-18	0	34	1	2	2	2019-01-15	38.5	38.1	98	0	28	98		2		0	0	0	0	0	6	0	0	0	0	0	0	0	0	0	0	0	0	0	0	0	0	0	0	0	0	0	0	0	0	0	Acute bronchitis	1
2	L-19	0	15	0	3	3	2019-01-24	40	39	150	1	26	98		2	15	0	0	0	0	0	12	1	0	0	0	0	0	1	0	0	1	0	0	0	0	0	0	1	0	0	0	0	0	0	0	0	Influenza	1
2	L-20	0	82	0	5	5	2019-01-29	39.7	38.5	120	1	38	98		2	15	0	0	0	0	0	8	1	0	0	1	0	0	1	0	0	0	0	0	1	0	1	1	1	0	0	0	0	0	0	0	0	Acute wheezy bronchitis	1
2	L-21	0	111	1	6	6	2019-01-29	39.5	36.6	90	0	28	98		2	15	1	0	0	0	0	8	0	1	0	0	0	0	1	0	1	0	0	0	1	0	0	0	0	0	0	0	0	0	0	0	0	Acute tracheobronchitis	1
2	L-22	1	64	1	0	0	2019-01-23	39.5	37.9	116	0	32	98		2	15	0	0	0	0	0	8	0	1	0	0	0	0	1	0	1	0	1	0	0	0	1	1	0	0	0	0	0	0	0	0	0	Right sided pneumonia	1
2	L-23	0	126	0	0	0	2019-02-04	39.6	38.7	120	1	24	98	100	2	15	0	0	0	0	0	6	0	0	0	0	0	0	0	0	1	0	0	0	0	0	0	0	0	0	0	0	0	0	0	0	0	Influenza	1
2	L-24	0	126	1	2	2	2019-02-05	39.5	38.4	120	1	24	98	100	2	15	0	0	0	0	0	10	1	0	0	0	0	0	1	1	1	0	1	0	0	0	0	0	0	0	0	0	0	0	0	0	0	Suspected influenza	1
2	L-25	0	14	1	2	1	2019-02-08	39.5	38	120	0	28	99		2	15	0	0	0	0	0	10	0	0	0	0	0	0	0	0	0	0	0	0	0	0	0	0	0	0	0	0	0	0	0	0	0	Influenza	1
2	L-26	0	22	1	2	0	2019-02-12	38.5	38.5	130	0	28			2		0	1	10	0	0	8	0	0	0	0	0	0	0	0	0	0	0	0	0	0	0	0	0	0	0	0	0	0	0	0	0	URTI, urticaria	1
2	L-27	0	7	0	6		2019-02-18	39.6	37		0	32			2	15	1	0	0	0	0	6	0	0	0	0	0	0	1	0	1	0	0	0	0	0	0	0	0	0	0	0	0	0	0	0	0	Acute bronchitis	1
2	L-28	0	37	0	6	5	2019-02-18	38.5	38.5	140	1	24			2	15	0	0	0	0	0	16	1	1	0	0	0	0	1	0	0	1	1	0	0	0	0	0	0	1	0	0	0	0	0	0	0	Acute bilateral otitis media	1
2	L-29	0	11	1	6	6	2019-02-18	39.8	39.8	140	0	28	97		2	15	1	0	0	0	0	16	1	0	0	1	0	1	1	0	1	0	1	0	0	0	0	0	0	0	0	0	0	0	0	0	0	URTI	1
2	L-30	0	78	1	4	4	2019-02-18	39.5	38.9	140	1	26	98		2	15	1	0	0	0	0	8	1	0	0	0	0	0	1	1	1	1	1	0	0	0	0	0	0	0	0	0	0	0	0	0	0	Acute tonsilitis	1
2	L-31	0	11	1	1	1	2019-02-21	39							2	15	0	0	0	0	0	6	1	0	0	0	0	0	1	0	1	0	0	0	0	0	0	0	0	0	0	0	0	0	0	0	0	URTI	1
2	L-32	0	67	1	5	5	2019-02-28	39.5	36.8	110	0	40	98		2	15	1	0	0	0	0	6	0	1	0	0	0	0	1	0	0	0	0	0	0	0	0	0	0	0	0	0	0	0	0	0	0	Influenza	1
2	L-33	0	13	1	1	1	2019-03-01	40	38.8	140	0	26	98		2	15	0	1	14	0	0	12	0	0	0	0	0	0	0	0	0	0	0	0	0	0	0	0	0	0	0	0	0	0	0	0	0	Acute stomatitis	1
2	L-34	1	168	0	3	3	2019-03-05	39.5	38.3	140	1	40	98		2	15	0	0	0	0	0	6	0	0	0	0	0	0	0	0	0	0	0	0	1	0	0	0	0	0	0	0	0	0	0	0	0	Right sided pneumonia	1
2	L-35	0	12	1	3	3	2019-03-05	40.5	36.6	100	0	24			2	15	0	0	0	0	0	6	0	0	0	0	0	0	1	0	1	1	0	0	0	0	0	0	0	0	0	0	0	0	0	0	0	URTI, lymphadenitis	1
2	L-36	0	82	1	3	3	2019-03-19	38.5	36.9	100	0	28	94		2	15	0	0	0	0	0	8	0	0	0	0	0	0	0	0	0	0	0	0	0	1	0	0	0	0	0	0	0	0	0	0	0	Acute wheezy bronchitis	1
2	L-37	0	20	1	2	2	2019-03-25	38.8	38.8	140	0	28			2	15	0	0	0	0	0	8	0	0	0	0	0	0	0	0	0	0	0	0	0	0	0	0	0	0	0	0	0	0	0	0	0	URTI	1
2	L-38	0	20	0	7	7	2019-03-25	38.9	38.2	140	0	44			2	15	1	0	0	0	0	16	1	1	0	0	0	0	1	1	1	1	1	0	0	0	0	0	0	1	0	0	0	0	0	0	0	Stomatitis	1
2	L-39	0	55	0	2	2	2019-03-25	39.3	37.4	120	0	24			2	15	0	0	0	0	0	6	0	1	1	0	0	0	1	0	0	0	0	0	0	0	0	0	0	0	0	0	0	0	0	0	0	Acute bronchitis	1
2	L-40	1	38	0	5	5	2019-03-25	39.8	38	120	0	48			2	15	1	0	0	0	0	10	1	0	0	0	0	0	1	0	0	1	1	0	1	1	1	0	1	0	0	0	0	0	0	0	0	Pneumonia	1
2	L-41	0	171	0	4	3	2019-03-27	38.5	37.4	100	0	30			3	15	1	0	0	0	0	8	1	0	0	0	0	0	1	1	1	0	1	0	1	0	0	0	0	0	0	0	0	0	0	0	0	Acute tonsilitis	1
2	L-43	0	41	1	1	1	2019-03-08	39.8	39.8	130	0	28	98		2	15	0	0	0	0	0	12	1	1	0	0	0	0	1	1	1	0	1	0	0	0	0	0	0	0	0	0	0	0	0	0	0	Acute tonsilitis	1
2	L-44	0	42	0	4	4	2019-03-08	39.6	38.2	130	0	28	98		2	15	0	1	4	0	0	14	1	1	0	0	0	0	1	1	0	0	0	0	1	0	0	1	0	0	0	0	0	0	0	0	0	URTI	1
2	L-45	1	42	0	3	2	2019-03-07	39.4	38.3	120	0	24	98		2	15	0	0	0	0	0	12	1	1	0	0	0	0	0	0	1	1	0	0	1	0	0	1	0	0	0	0	0	0	0	0	0	Pneumonia	1
2	L-46	1	117	1	4	3	2019-03-08	39.8	36.9	110	0	42	78		2	15	0	1	4,5	1	0	18	1	1	0	0	1	0	1	1	1	0	0	0	1	1	1	1	1	0	0	0	0	0	0	0	0	Right sided pneumonia	1
2	L-47	1	16	0	6	6	2019-03-08	38.5	37.1	120	0	30	98		2	15	1	0	0	0	0	10	0	0	0	0	0	0	0	0	1	0	0	0	0	0	0	0	0	0	0	0	0	0	0	0	0	Pneumonia	1
2	L-48	0	16	1	3	3	2019-03-08	38.8	38.8	160	1	52	97		2	15	0	0	0	0	0	20	0	1	0	0	0	0	1	1	1	1	0	0	1	0	1	0	1	0	0	0	0	0	0	0	0	Bronchitis	1
2	L-49	0	77	1	5	4	2019-03-09	39.4	37.9	110	0	24	98		2	15	0	0	0	0	0	6	1	0	0	0	0	0	1	0	0	0	0	0	0	0	0	0	0	0	0	0	0	0	0	0	0	Acute laryngitis (croup)	1
2	L-50	0	50	1	4	4	2019-03-09	38.7	36.4	112	0	28			2	15	0	0	0	0	0	12	0	1	0	0	0	0	1	0	1	1	1	0	0	0	0	0	0	0	0	0	0	0	0	0	0	Acute gastroenteritis	1
2	L-51	0	142	0	6	6	2019-03-09	39	37.3	111	0	16			2	15	0	0	0	0	0	6	0	0	0	0	0	0	0	0	0	0	0	0	0	0	0	0	0	0	0	0	0	0	0	0	0	Acute gastroenteritis	1
2	L-52	0	98	1	3	3	2019-03-15	39.7	38.6	106	0	28			2	15	0	1	14	0	0	14	0	1	0	0	0	0	1	0	1	1	1	0	0	0	0	0	0	0	0	0	0	0	0	0	0	Streptococcal tonsilitis	1
2	V-01	0	15	1	0	0	2018-12-22	38.6	36.5	126	0		97		2	15	1	0	0	0	0	6	0	0	0	0	0	0	1	0	0	0	0	0	0	0	0	0	0	0	0	0	0	0	0	0	0	Acute tonsilitis	1
2	V-02	0	20	1	2	2	2018-12-23	38.6	38.6	152	1	36			2	15	0	0	0	0	0	12	0	0	1	0	0	0	1	0	0	1	1	0	1	1	0	0	0	0	0	0	0	0	0	0	0	Acute otitic media	1
2	V-03	0	23	0	2	2	2018-12-23	40.6	38.8	110	0	20			2	15	0	0	0	0	0	6	0	1	0	0	0	0	1	1	0	0	0	0	0	0	0	0	0	0	0	0	0	0	0	0	0	Acute exudative tonsilitis	1
2	V-04	1	15	0	3	3	2018-12-22	39.8	37.5	110	0	20			2	15	1	0	0	0	0	14	0	1	0	1	0	0	1	0	1	0	0	0	0	0	0	0	0	0	1	0	0	0	0	0	0	Urinary tract infection, aseptic meningitis	1
2	V-05	1	10	0	1	1	2018-12-27	40.6	38.4	110	0	18			2	15	0	1	10	0	0	6	0	0	0	0	0	0	1	0	0	0	0	0	0	0	0	0	0	0	0	0	0	0	0	0	0	Urinary tract infection	1
2	V-06	0	81	0	7	2	2018-12-30	39	37.3	86	0	16			2	15	1	0	0	0	0	6	0	0	0	0	0	0	0	0	0	0	0	0	0	1	0	1	0	0	0	0	0	0	0	0	0	Acute bronchitis	1
2	V-07	1	39	0	2	2	2019-01-01	40	37.6	110	0	18			2	15	0	0	0	0	0	6	0	0	0	0	0	0	1	0	1	0	0	0	0	1	0	0	0	0	0	0	0	0	0	0	0	Pneumonia	1
2	V-08	0	55	1	0	0	2019-01-01	39	37.3	132	0	28			2	15	1	0	0	0	0	8	0	0	0	0	0	0	0	0	0	0	0	0	1	0	0	0	0	0	0	0	1	0	0	0	0	Streptococcal tonsilitis	1
2	V-09	0	8	1	1	1	2019-01-03	40	37.5	110	0	16			2	15	0	0	0	0	0	6	0	0	0	0	0	0	1	0	1	0	0	0	0	0	0	0	0	0	0	0	0	0	0	0	0	URTI	1
2	V-10	0	14	0	4	4	2019-01-06	41	37.4	180	1	60			2	15	0	0	0	0	0	16	0	1	0	1	0	0	1	0	1	0	0	0	0	1	1	0	0	0	0	0	0	0	0	0	0	Bronchitis	1
2	V-11	0	27	0	3	3	2019-01-05	39.4	38.4	140	0	40			2	15	0	0	0	0	0	12	0	1	0	0	0	0	1	1	1	0	1	0	1	0	0	0	0	0	0	0	0	0	0	0	0	URTI - HSV gingivostomatitis	1
2	V-12	0	10	0	7	2	2019-01-05	38.9	36.9			28	98		1	15	1	0	0	0	0	6	0	0	0	0	0	0	0	0	0	0	0	0	0	1	0	0	0	0	0	0	0	0	0	0	0	Bronchitis	1
2	V-13	0	24	0	2	2	2019-01-05	39	37.6	120	0	32	91		2	15	0	0	0	0	0	6	0	0	0	0	0	0	0	0	0	0	0	0	1	1	0	1	1	0	0	0	0	0	0	0	0	LRTI - suspected pneumonia	1
2	V-14	0	8	0	4	3	2019-01-08	39.4	38.5			60	95	61	3	15	0	0	0	0	0	12	1	0	0	0	0	0	1	1	1	1	0	0	1	0	0	0	1	1	0	0	0	0	0	0	0	Bronchitis	1
2	V-15	0	40	0	6	6	2019-01-07	40.5	37.8	100	0	18			2	15	0	0	0	0	0	10	0	1	0	0	0	0	1	0	1	1	0	0	0	0	0	0	0	0	0	0	0	0	0	0	0	Influenza A, tracheobronchitis	1
2	V-16	0	12	0	1	1	2019-01-16	39	39	136	0	32			2	15	0	0	0	0	0	6	0	0	0	0	0	0	0	0	0	0	0	0	1	0	0	0	0	0	0	0	0	0	0	0	0	Viral syndrome	0
2	V-17	0	48	1	2	2	2019-01-09	40.2	40.1	110	0	25			2	15	0	0	0	0	0	14	0	1	0	0	0	0	1	0	1	1	0	0	0	0	0	0	0	0	0	0	0	0	0	0	0	Influenza A	1
2	V-18	0	28	1	5	5	2019-01-17	39.2	39.2	130	0	28	100		2	15	1	0	0	0	0	6	0	0	0	0	0	0	0	0	0	0	0	0	1	0	1	0	0	0	0	0	0	0	0	0	0	Influenza A	1
2	V-19	0	77	1	1	1	2019-01-23	40	36.6	142	1	28			1	15	1	1	2	0	0	6	0	0	0	0	0	0	0	0	0	0	0	0	1	0	0	0	0	0	0	0	0	0	0	0	0	URTI	1
2	V-20	0	74	1	0	0	2019-01-30	39.3	38.8	120	1	24			2	15	1	0	0	0	0	6	0	1	0	0	0	0	1	1	0	1	0	0	0	0	0	0	0	0	0	1	0	0	0	0	0	Influenza A	1
2	V-21	0	26	1	2	0	2019-02-12	38.2	37.6			28			2	15	0	0	0	0	0	6	0	0	0	0	0	0	1	0	1	0	0	0	0	0	0	0	0	0	0	0	1	0	0	0	0	Acute pharyngitis, febrile seizures	1
2	V-22	0	14	1	1	1	2019-02-12	38	37.1	220	1	40	87		2	15	0	0	0	0	0	14	0	0	0	0	1	1	0	0	0	0	0	1	1	0	0	1	1	0	0	0	0	0	0	0	0	Severe laryngitis (croup)	1
2	V-23	1	22	1	1	1	2019-02-12	39.3	37.3	120	0	32	93		2	15	0	0	0	0	0	8	0	0	0	0	0	0	1	0	0	0	0	0	1	1	0	0	0	0	0	0	0	0	0	0	0	Pneumonia	1
2	V-24	1	46	0	5	5	2019-02-13	38.3	38.3	160	1	48	90		2	14	1	1		0	0	20	1	1	0	0	0	0	1	0	1	1	0	0	1	1	0	1	1	0	0	0	0	0	0	0	0	Pneumonia	1
2	V-25	1	41	0	1	1	2019-02-20	38.5	38.5	142	1	32			1	15	0	0	0	0	0	8	0	0	0	0	0	0	1	0	0	0	0	0	1	0	0	0	0	0	0	0	0	0	0	0	0	Acute pyelonephritis	1
2	V-26	0	38	0	3	3	2019-02-18	39.2	37.3	110	0	24			2	15	0	0	0	0	0	8	0	0	0	1	0	0	1	0	0	1	1	0	0	0	0	0	0	0	0	0	0	0	0	0	0	Acute bilateral otitis media	1
2	V-27	0	11	1	1	1	2019-02-18	37.6	37.6	110	0	30			2	15	1	0	0	0	0	12	0	0	0	1	0	0	1	1	1	1	0	0	0	1	0	1	0	0	0	0	0	0	0	0	0	Acute wheezy bronchitis	1
2	V-28	0	38	0	1	1	2019-02-19	39	36.3	190	1	24			2	15	0	0	0	0	0	6	0	0	0	0	0	0	0	0	0	0	0	0	0	0	0	0	0	0	0	0	0	0	0	0	0	Influenza A	1
2	V-29	0	38	1	1	1	2019-02-19	39	38.4	110	0	28			2	15	0	0	0	0	0	6	0	0	0	0	0	0	0	0	0	0	0	0	0	0	0	0	0	0	0	0	0	0	0	0	0	Influenza A	0
2	V-30	1	35	0	1	1	2019-02-18	39.4	37.6	110	0	24			2	15	0	0	0	0	0	6	0	0	0	0	0	0	1	0	0	0	0	0	0	0	0	0	0	0	0	0	0	0	0	0	0	Acute pyelonephritis	1
2	V-31	0	44	1	3	3	2019-03-10	40	38.9	140	1	20			2	15	0	0	0	0	0	6	0	0	0	0	0	0	0	0	0	0	0	0	0	0	0	0	0	0	0	0	0	0	0	0	0	Unspecified bacterial infection	1
2	V-32	0	25	0	7	2	2019-03-18	39.4	39.1	120	0	30			2	15	0	0	0	0	0	8	0	0	0	0	0	0	1	0	0	0	0	0	0	0	0	0	0	0	0	0	0	0	0	0	0	Acute tonsilitis	1
2	V-33	0	42	1	2	2	2019-03-18		37.7	100	0	22			2	15	0	0	0	0	0	6	0	0	0	0	0	0	1	0	0	1	0	0	0	1	0	0	1	0	0	0	0	0	0	0	0	Acute wheezy bronchitis	1
2	V-34	0	22	1	0	0	2019-03-19	39.1	39.1	120	0	32			2	15	0	0	0	0	0	16	0	1	0	1	0	0	1	0	0	0	0	0	1	0	0	0	0	0	0	0	0	0	0	0	0	URTI	1
2	VE-01	1	6	1	2	1	2019-01-11	40.5	37.5	140	0	30	98		2	15	0	0	0	0	0	8	1	0	0	0	0	0	1	0	1	0	0	0	0	0	0	0	0	0	0	0	0	0	0	0	0	Acute pyelonephritis	1
2	VE-02	0	24	1	1	1	2019-01-11	40.1	38.4	130	0	36	96		2	15	0	0	0	0	0	14	0	0	0	0	0	0	0	0	0	0	0	0	0	0	0	1	1	0	0	0	0	0	0	0	0	Acute laryngitis (croup)	1
2	VE-03	1	66	1	2	0	2019-01-11	39.2	36.8	144	1	48	95	105	2	15	0	0	0	0	0	6	1	0	0	0	0	0	0	0	0	0	0	0	1	1	0	1	1	0	0	0	0	0	0	0	0	Pneumonia	1
2	VE-04	0	62	0	1	1	2019-01-12	39.2	38.1	148	1	20	97		2	15	0	0	0	0	0	12	1	0	0	0	0	0	0	0	0	0	0	0	0	0	0	1	1	0	0	0	0	0	0	0	0	Acute laryngitis (croup)	1
2	VE-05	0	58	1	2	2	2019-01-13	39.2	38	112	0	24	98	105	2	15	0	0	0	0	0	6	0	0	0	0	0	0	0	0	0	0	0	0	0	0	0	0	0	0	0	0	0	0	0	0	0	URTI	0
2	VE-06	0	9	1	1	1	2019-01-14	39	36.7	114	0	24	99		2	15	0	0	0	0	0	6	0	0	0	0	0	0	0	0	0	0	0	0	0	0	0	0	0	0	0	0	0	0	0	0	0	URTI	1
2	VE-07	0	108	1	7	7	2019-01-14	39.2	36.4	108	0	20	99		2	15	0	0	0	0	0	6	0	0	0	0	0	0	1	0	0	0	0	0	0	0	0	0	0	0	0	0	0	0	0	0	0	Kawasaki disease	1
2	VE-08	0	192	0	7	3	2019-01-13	38.4		96	0	18	97		2	15	0	0	0	0	0	12	1	0	0	0	0	0	0	0	0	0	0	0	0	0	0	0	0	0	0	0	0	0	0	0	0	EBV infectious mononucleosis, hepatosplenomegally, anaemia	1
2	VE-09	0	33	1	1	1	2019-01-14	39.2	38.8	138	0	36	98		2	15	1	0	0	0	0	10	0	0	0	0	0	0	1	0	1	1	0	0	0	0	0	0	0	0	0	0	0	0	0	0	0	Acute pharyngitis	1
2	VE-10	0	9	0	1	1	2019-01-18	39.9	37.8	126	0	36	98		2	15	0	0	0	0	0	16	1	0	0	0	0	0	1	0	1	1	0	0	0	0	0	0	0	0	0	0	0	0	0	0	0	Acute pharyngitis	1
2	VE-11	0	23	0	5	0	2019-01-17	38.8	38.4	142	0	36	95		2		0	0	0	0	0	18	1	0	0	0	0	0	0	0	0	0	0	0	1	1	0	0	1	0	0	0	0	0	0	0	0	Acute wheezy bronchitis	1
2	VE-12	0	7	0	1	1	2019-01-21	39.7	38.9	140	0	36	97		2	15	0	0	0	0	0	14	1	0	0	0	0	0	0	0	0	0	0	0	0	0	0	0	0	0	0	0	0	0	0	0	0	URTI, suspected influenza	1
2	VE-13	1	65	0	4	4	2019-01-22	40	39.4	131	1	28	98	112	2	15	1	0	0	0	0	12	1	0	0	0	0	0	1	1	0	0	0	0	1	1	0	0	0	0	0	0	0	0	0	0	0	Pneumonia	1
2	VE-14	1	196	0	4	4	2019-01-22	40.2	37.9	108	0	18	97	117	2	15	0	0	0	0	0	10	1	0	0	0	0	0	0	0	0	0	0	0	0	1	0	0	0	0	0	0	0	0	0	0	0	Left sided pneumonia	1
2	VE-15	0	31	0	2	2	2019-01-23	40.1	38.6	150	1	26	96		2	15	0	0	0	0	0	12	1	0	0	0	0	0	0	0	0	0	0	0	0	0	0	0	0	0	0	0	0	0	0	0	0	Acute pharyngitis	1
2	VE-16	0	9	0	3	1	2019-01-24	39.8	38.2	130	0	30	97		2	15	0	0	0	0	0	16	1	0	0	0	0	0	0	0	0	0	0	0	0	0	0	0	0	0	0	0	0	0	0	0	0	Staphylococcal tonsilitis	1
2	VE-17	0	41	0	4	1	2019-02-27	38.4	37.3	124	0	24	99		2	15	1	0	0	0	0	6	0	0	0	0	0	0	1	0	0	0	0	0	0	0	0	0	0	0	0	0	0	0	0	0	0	URTI, suspected influenza	1
[truncated: 13 more columns]

## Sheet: codes
Population	No	SBI	Age (months)	Sex	duration of symptoms, days	Duration of fever, days	Highest body temperature	Body temperature on admission	HR on admission	Tachycardia	Respiratory rate (triage)	SaO2	Systolic blood pressure	CRT	GCS	Triage category	Previously on antibiotics	Comorbidities	Type of comorbidities	Medication	Medication increasing infection risk	YOS	Toxic appearance	Drowsiness	Lethargy	Irritability	Grunting	Excessive crying	Reduced appetite	Refusal of food	Refusal to drink	Decreased urine output	Decreased skin turgor	Cyanosis	Tachypnoea	Abnormal lung sounds	Reduced breathing sounds	Shortness of breath	Chest retractions	Poor peripheral circulation	Meningeal signs	Petechiae	Seizures	Hypotension	Loss of consciousness	Hypothermia	Blood culture	Diagnosis	Blood tests
1=research		1=yes		1=male	0 = <1	0 = <1	oC	oC		1=yes	estimated by triage nurse		mmHg	sec.		1=immediate	1=yes	1=yes	0=none/unknown		1=yes	Yale observation scale	1=yes	1=yes	1=yes	1=yes	1=yes	1=yes	1=yes	1=yes	1=yes	1=yes	1=yes	1=yes	1=yes	1=yes	1=yes	1=yes	1=yes	1=yes	1=yes	1=yes	1=yes	1=yes	1=yes	1=yes	1=positive		1=yes
2=validation		0=no		0=female	1 = 1	1 = 1				0=no						2=very urgent	0=no	0=no	1=malignancy		0=no		0=no	0=no	0=no	0=no	0=no	0=no	0=no	0=no	0=no	0=no	0=no	0=no	0=no	0=no	0=no	0=no	0=no	0=no	0=no	0=no	0=no	0=no	0=no	0=no	0=negative/not taken		0=no
					2=2	2=2				(according to NICE sepsis tool)						3=urgent			2=respiratory illness																(assessed by clinician)
					3=3	3=3										4=standard/non-urgent			3=prematurity
					4=4	4=4										5=non-urgent			4=digestive tract disorder
					5=5	5=5													5=Neurological disorder
					6=6	6=6													6=cardiac disorder
					7=7or more	7=7or more													7=recent surgery
																			8=immunodeficiency
																			9=foreign body
																			10=allergic disorder
																			11=endocrine disorder
																			12=consanguinity
																			13=organ transplant
																			14=history of serious illness
[truncated: 13 more columns]
